# Supplementary material for: [(Z)-O-Methyl N-(3-chloro­phen­yl)thio­carbamato-κS](tricyclo­hexyl­phosphine-κP)gold(I)
Source: Acta Crystallogr Sect E Struct Rep Online. 2010 Mar 27;66(Pt 4):m450. doi: 10.1107/S1600536810010445 (PMC2983779; doi:10.1107/S1600536810010445)
Supplement: Supplementary file 1 [file e-66-0m450-sup1.cif]

##############################################################################
###                                                                        ###
###        Electronic paper (Acta Crystallographica Section E)             ###
###                                                                        ###
##############################################################################
#                                                                            #
# This CIF contains the data in a paper accepted for publication in Acta     #
# Crystallographica Section E. It conforms to the requirements of Notes      #
# for Authors for Section E, and has been peer reviewed under the auspices   #
# of the IUCr Commission on Journals.                                        #
#                                                                            #
# Full details of the Crystallographic Information File format               #
# are given in the paper "The Crystallographic Information File (CIF):       #
# a New Standard Archive File for Crystallography" by S. R. Hall, F. H.      #
# Allen and I. D. Brown [Acta Cryst. (1991), A47, 655-685].                  #
#                                                                            #
# The current version of the core CIF dictionary is obtainable from          #
# ftp://ftp.iucr.org/pub/cif_core.dic. The current version number is 2.4.    #
#                                                                            #
# Software is freely available for graphical display of the structure(s) in  #
# this CIF.  For information consult the CIF home page http://www.iucr.org/  #
# cif/home.html                                                              #
#                                                                            #
# This file may be used for bona fide research purposes within the           #
# scientific community so long as proper attribution is given to the journal # 
# article from which it was obtained.                                        #
#                                                                            #
##############################################################################
                                             
data_global
_audit_creation_method     SHELXL-97
_journal_date_recd_electronic     2010-03-18
_journal_date_accepted     2010-03-20
_journal_name_full     'Acta Crystallographica, Section E'
_journal_year     2010
_journal_volume     66
_journal_issue      4
_journal_page_first     m450
_journal_page_last     m450
_journal_paper_category     QM
_journal_coeditor_code     PV2267
_publ_contact_author_name     ' Edward RT Tiekink '
_publ_contact_author_address
;
Department of Chemistry, University of Malaya,
50603 Kuala Lumpur, Malaysia
;
_publ_contact_author_email
;
edward.tiekink@gmail.com
;
_publ_contact_author_fax     ' +60 3 7967 4193 '
_publ_contact_author_phone     ' +60 3 7967 6775 '
_publ_section_title
;\
[(<i>Z</i>)-<i>O</i>-Methyl
<i>N</i>-(3-chlorophenyl)thiocarbamato-\k<i>S</i>](tricyclohexylphosphine-\
\k<i>P</i>)gold(I)
;
loop_
    _publ_author_name
    _publ_author_footnote
    _publ_author_address
    'Tadbuppa, Primjira P.' .
;
Department of Chemistry,
National University of Singapore, Singapore 117543
;
    'Tiekink, Edward R. T.' .
;
Department of Chemistry, University of Malaya,
50603 Kuala Lumpur, Malaysia
;
data_I
_audit_creation_method     SHELXL-97
_chemical_name_systematic
;
[(<i>Z</i>)-<i>O</i>-Methyl <i>N</i>-(3-chlorophenyl)thiocarbamato-
\k<i>S</i>](tricyclohexylphosphine-\k<i>P</i>)gold(I)
;
_chemical_name_common     ?
_chemical_formula_moiety     'C26 H40 Au Cl N O P S'
_chemical_formula_sum     'C26 H40 Au Cl N O P S'
_chemical_formula_iupac     '[Au (C8 H7 Cl N O S) (C18 H33 P)]'
_chemical_formula_weight     678.04
_chemical_melting_point     ?
_symmetry_cell_setting     monoclinic
_symmetry_space_group_name_H-M     'P 21/c'
_symmetry_space_group_name_Hall     '-P 2ybc'
loop_
    _symmetry_equiv_pos_as_xyz
    'x, y, z'
    '-x, y+1/2, -z+1/2'
    '-x, -y, -z'
    'x, -y-1/2, z-1/2'
_cell_length_a     19.1964(8)
_cell_length_b     11.7855(5)
_cell_length_c     26.0594(11)
_cell_angle_alpha     90
_cell_angle_beta     107.3280(10)
_cell_angle_gamma     90
_cell_volume     5628.1(4)
_cell_formula_units_Z     8
_cell_measurement_reflns_used     7254
_cell_measurement_theta_min     2.2
_cell_measurement_theta_max     27.8
_cell_measurement_temperature     223(2)
_exptl_crystal_description     block
_exptl_crystal_colour     colourless
_exptl_crystal_size_max     0.32
_exptl_crystal_size_mid     0.09
_exptl_crystal_size_min     0.08
_exptl_crystal_density_diffrn     1.600
_exptl_crystal_density_meas     ?
_exptl_crystal_density_method     'not measured'
_exptl_crystal_F_000     2704
_exptl_absorpt_coefficient_mu     5.472
_exptl_absorpt_correction_type     'multi-scan'
_exptl_absorpt_process_details     '(SADABS; Bruker, 2000)'
_exptl_absorpt_correction_T_min     0.120
_exptl_absorpt_correction_T_max     1.000
_exptl_special_details
;
;
_diffrn_ambient_temperature     223(2)
_diffrn_radiation_type     MoK\a
_diffrn_radiation_wavelength     0.71069
_diffrn_radiation_source     'fine-focus sealed tube'
_diffrn_radiation_monochromator     graphite
_diffrn_measurement_device_type     'Bruker SMART CCD'
_diffrn_measurement_method     '\w scans'
_diffrn_detector_area_resol_mean     ?
_diffrn_reflns_number     39394
_diffrn_reflns_av_R_equivalents     0.052
_diffrn_reflns_av_sigmaI/netI     0.061
_diffrn_reflns_theta_min     1.1
_diffrn_reflns_theta_max     27.5
_diffrn_reflns_theta_full     27.5
_diffrn_measured_fraction_theta_max     0.999
_diffrn_measured_fraction_theta_full     0.999
_diffrn_reflns_limit_h_min     -24
_diffrn_reflns_limit_h_max     23
_diffrn_reflns_limit_k_min     -15
_diffrn_reflns_limit_k_max     15
_diffrn_reflns_limit_l_min     -33
_diffrn_reflns_limit_l_max     23
_diffrn_standards_number     0
_diffrn_standards_interval_count     ?
_diffrn_standards_interval_time     ?
_diffrn_standards_decay_%     0
_refine_special_details
;
Refinement of <i>F</i>^2^ against ALL reflections. The weighted <i>R</i>-factor
wR and goodness of fit <i>S</i> are based on <i>F</i>^2^, conventional
<i>R</i>-factors <i>R</i> are based on <i>F</i>, with <i>F</i> set to zero for
negative <i>F</i>^2^. The threshold expression of <i>F</i>^2^ >
2\s(<i>F</i>^2^) is used only for calculating <i>R</i>-factors(gt) etc. and is
not relevant to the choice of reflections for refinement. <i>R</i>-factors
based on <i>F</i>^2^ are statistically about twice as large as those based on
<i>F</i>, and <i>R</i>- factors based on ALL data will be even larger.
;
_reflns_number_total     12920
_reflns_number_gt     9743
_reflns_threshold_expression     I>2\s(I)
_refine_ls_structure_factor_coef     Fsqd
_refine_ls_matrix_type     full
_refine_ls_R_factor_all     0.058
_refine_ls_R_factor_gt     0.036
_refine_ls_wR_factor_gt     0.079
_refine_ls_wR_factor_ref     0.103
_refine_ls_goodness_of_fit_ref     1.05
_refine_ls_restrained_S_all     1.05
_refine_ls_number_reflns     12920
_refine_ls_number_parameters     579
_refine_ls_number_restraints     0
_refine_ls_hydrogen_treatment     constr
_refine_ls_weighting_scheme     calc
_refine_ls_weighting_details
         'calc w=1/[\s^2^(Fo^2^)+(0.0443P)^2^+1.5842P] where P=(Fo^2^+2Fc^2^)/3'
_atom_sites_solution_hydrogens     geom
_atom_sites_solution_primary     direct
_atom_sites_solution_secondary     difmap
_refine_ls_shift/su_max     0.002
_refine_ls_shift/su_mean     0.000
_refine_diff_density_max     0.90
_refine_diff_density_min     -1.26
_refine_ls_extinction_method     none
_refine_ls_extinction_coef     ?
loop_
    _atom_type_symbol
    _atom_type_description
    _atom_type_scat_dispersion_real
    _atom_type_scat_dispersion_imag
    _atom_type_scat_source
    'C' 'C' 0.0033 0.0016
                         'International Tables Vol C Tables 4.2.6.8 and 6.1.1.4'
    'H' 'H' 0.0000 0.0000
                         'International Tables Vol C Tables 4.2.6.8 and 6.1.1.4'
    'N' 'N' 0.0061 0.0033
                         'International Tables Vol C Tables 4.2.6.8 and 6.1.1.4'
    'O' 'O' 0.0106 0.0060
                         'International Tables Vol C Tables 4.2.6.8 and 6.1.1.4'
    'P' 'P' 0.1023 0.0942
                         'International Tables Vol C Tables 4.2.6.8 and 6.1.1.4'
    'S' 'S' 0.1246 0.1234
                         'International Tables Vol C Tables 4.2.6.8 and 6.1.1.4'
    'Cl' 'Cl' 0.1484 0.1585
                         'International Tables Vol C Tables 4.2.6.8 and 6.1.1.4'
    'Au' 'Au' -2.0133 8.8022
                         'International Tables Vol C Tables 4.2.6.8 and 6.1.1.4'
_computing_data_collection     'SMART (Bruker, 2000)'
_computing_cell_refinement     'SAINT (Bruker, 2000)'
_computing_data_reduction     'SAINT (Bruker, 2000)'
_computing_structure_solution
                            'PATTY in DIRDIF92 (Beurskens <i>et al.</i>,  1992)'
_computing_structure_refinement     'SHELXL97 (Sheldrick, 2008)'
_computing_molecular_graphics
;
ORTEP-3 (Farrugia, 1997), DIAMOND (Brandenburg, 2006) and Qmol
(Gans &
Shalloway, 2001)
;
_computing_publication_material     'publCIF (Westrip, 2010)'
loop_
    _atom_site_type_symbol
    _atom_site_label
    _atom_site_fract_x
    _atom_site_fract_y
    _atom_site_fract_z
    _atom_site_U_iso_or_equiv
    _atom_site_adp_type
    _atom_site_calc_flag
    _atom_site_refinement_flags
    _atom_site_occupancy
    _atom_site_disorder_assembly
    _atom_site_disorder_group
    Au Au1 0.033556(11) 0.169486(16) 0.215414(8) 0.02957(7) Uani d . 1 . .
    Cl Cl1 -0.33553(9) 0.21770(19) 0.02053(7) 0.0666(5) Uani d . 1 . .
    S S1 -0.03791(8) 0.22019(11) 0.13099(6) 0.0395(4) Uani d . 1 . .
    P P1 0.10367(7) 0.13548(10) 0.30030(6) 0.0260(3) Uani d . 1 . .
    O O1 0.0192(2) 0.0287(3) 0.11442(15) 0.0363(9) Uani d . 1 . .
    N N1 -0.0744(2) 0.0891(4) 0.04332(18) 0.0335(10) Uani d . 1 . .
    C C1 -0.0336(3) 0.1047(4) 0.0904(2) 0.0276(11) Uani d . 1 . .
    C C2 -0.1303(3) 0.1714(4) 0.0221(2) 0.0320(12) Uani d . 1 . .
    C C3 -0.1985(3) 0.1575(5) 0.0297(2) 0.0362(13) Uani d . 1 . .
    H H3 -0.2079 0.0943 0.0486 0.043 Uiso calc R 1 . .
    C C4 -0.2516(3) 0.2367(6) 0.0095(2) 0.0418(15) Uani d . 1 . .
    C C5 -0.2408(3) 0.3277(5) -0.0194(3) 0.0474(16) Uani d . 1 . .
    H H5 -0.2782 0.3811 -0.0328 0.057 Uiso calc R 1 . .
    C C6 -0.1747(4) 0.3401(5) -0.0285(3) 0.0535(18) Uani d . 1 . .
    H H6 -0.1671 0.4019 -0.0489 0.064 Uiso calc R 1 . .
    C C7 -0.1187(3) 0.2630(5) -0.0081(2) 0.0429(15) Uani d . 1 . .
    H H7 -0.0735 0.2725 -0.0146 0.051 Uiso calc R 1 . .
    C C8 0.0245(4) -0.0697(5) 0.0832(3) 0.0500(17) Uani d . 1 . .
    H H8A -0.0213 -0.1109 0.0739 0.075 Uiso calc R 1 . .
    H H8B 0.0634 -0.1185 0.1040 0.075 Uiso calc R 1 . .
    H H8C 0.0350 -0.0462 0.0506 0.075 Uiso calc R 1 . .
    C C9 0.1636(3) 0.0117(4) 0.3036(2) 0.0373(13) Uani d . 1 . .
    H H9 0.1903 0.0286 0.2774 0.045 Uiso calc R 1 . .
    C C10 0.2232(4) -0.0090(6) 0.3564(3) 0.0561(18) Uani d . 1 . .
    H H10A 0.2521 0.0604 0.3668 0.067 Uiso calc R 1 . .
    H H10B 0.2004 -0.0258 0.3846 0.067 Uiso calc R 1 . .
    C C11 0.2734(4) -0.1055(5) 0.3531(3) 0.063(2) Uani d . 1 . .
    H H11A 0.3021 -0.0843 0.3291 0.076 Uiso calc R 1 . .
    H H11B 0.3073 -0.1202 0.3888 0.076 Uiso calc R 1 . .
    C C12 0.2318(4) -0.2082(6) 0.3330(4) 0.093(3) Uani d . 1 . .
    H H12A 0.2088 -0.2345 0.3598 0.112 Uiso calc R 1 . .
    H H12B 0.2656 -0.2674 0.3290 0.112 Uiso calc R 1 . .
    C C13 0.1731(4) -0.1935(5) 0.2798(4) 0.083(3) Uani d . 1 . .
    H H13A 0.1450 -0.2639 0.2705 0.100 Uiso calc R 1 . .
    H H13B 0.1959 -0.1780 0.2515 0.100 Uiso calc R 1 . .
    C C14 0.1214(4) -0.0946(5) 0.2828(3) 0.066(2) Uani d . 1 . .
    H H14A 0.0878 -0.0802 0.2469 0.079 Uiso calc R 1 . .
    H H14B 0.0924 -0.1159 0.3065 0.079 Uiso calc R 1 . .
    C C15 0.1663(3) 0.2562(4) 0.3241(2) 0.0273(11) Uani d . 1 . .
    H H15 0.1951 0.2424 0.3619 0.033 Uiso calc R 1 . .
    C C16 0.2182(3) 0.2680(4) 0.2906(3) 0.0393(14) Uani d . 1 . .
    H H16A 0.1901 0.2737 0.2525 0.047 Uiso calc R 1 . .
    H H16B 0.2489 0.2000 0.2951 0.047 Uiso calc R 1 . .
    C C17 0.2670(4) 0.3731(5) 0.3069(3) 0.0567(19) Uani d . 1 . .
    H H17A 0.2977 0.3653 0.3442 0.068 Uiso calc R 1 . .
    H H17B 0.2991 0.3795 0.2840 0.068 Uiso calc R 1 . .
    C C18 0.2202(4) 0.4797(5) 0.3012(3) 0.0548(18) Uani d . 1 . .
    H H18A 0.2516 0.5466 0.3115 0.066 Uiso calc R 1 . .
    H H18B 0.1903 0.4889 0.2637 0.066 Uiso calc R 1 . .
    C C19 0.1720(4) 0.4693(5) 0.3367(3) 0.0524(17) Uani d . 1 . .
    H H19A 0.1422 0.5379 0.3335 0.063 Uiso calc R 1 . .
    H H19B 0.2022 0.4626 0.3742 0.063 Uiso calc R 1 . .
    C C20 0.1219(3) 0.3651(4) 0.3214(3) 0.0383(14) Uani d . 1 . .
    H H20A 0.0921 0.3588 0.3459 0.046 Uiso calc R 1 . .
    H H20B 0.0889 0.3748 0.2849 0.046 Uiso calc R 1 . .
    C C21 0.0492(3) 0.1226(5) 0.3471(2) 0.0345(13) Uani d . 1 . .
    H H21 0.0283 0.1991 0.3480 0.041 Uiso calc R 1 . .
    C C22 0.0919(3) 0.0974(6) 0.4055(2) 0.0460(15) Uani d . 1 . .
    H H22A 0.1304 0.1544 0.4182 0.055 Uiso calc R 1 . .
    H H22B 0.1152 0.0229 0.4076 0.055 Uiso calc R 1 . .
    C C23 0.0422(4) 0.0986(6) 0.4416(3) 0.0542(18) Uani d . 1 . .
    H H23A 0.0703 0.0753 0.4780 0.065 Uiso calc R 1 . .
    H H23B 0.0247 0.1761 0.4436 0.065 Uiso calc R 1 . .
    C C24 -0.0217(4) 0.0211(5) 0.4212(3) 0.0526(17) Uani d . 1 . .
    H H24A -0.0538 0.0283 0.4441 0.063 Uiso calc R 1 . .
    H H24B -0.0044 -0.0575 0.4234 0.063 Uiso calc R 1 . .
    C C25 -0.0645(3) 0.0472(6) 0.3641(3) 0.0573(19) Uani d . 1 . .
    H H25A -0.0869 0.1224 0.3625 0.069 Uiso calc R 1 . .
    H H25B -0.1037 -0.0086 0.3516 0.069 Uiso calc R 1 . .
    C C26 -0.0163(3) 0.0450(5) 0.3270(2) 0.0463(15) Uani d . 1 . .
    H H26A 0.0005 -0.0328 0.3246 0.056 Uiso calc R 1 . .
    H H26B -0.0451 0.0688 0.2909 0.056 Uiso calc R 1 . .
    Au Au2 0.558501(11) 0.649071(17) 0.747201(9) 0.03400(7) Uani d . 1 . .
    Cl Cl2 0.71112(14) 0.8119(2) 1.02912(9) 0.0950(8) Uani d . 1 . .
    S S2 0.64142(9) 0.69232(12) 0.82842(6) 0.0457(4) Uani d . 1 . .
    P P2 0.47804(7) 0.61468(11) 0.66583(6) 0.0289(3) Uani d . 1 . .
    O O2 0.67747(19) 0.4891(3) 0.80699(15) 0.0380(9) Uani d . 1 . .
    N N2 0.7584(2) 0.5672(4) 0.88067(19) 0.0383(12) Uani d . 1 . .
    C C27 0.7002(3) 0.5755(4) 0.8428(2) 0.0319(12) Uani d . 1 . .
    C C28 0.7795(3) 0.6585(4) 0.9169(3) 0.0391(15) Uani d . 1 . .
    C C29 0.7394(3) 0.6862(5) 0.9526(2) 0.0459(15) Uani d . 1 . .
    H H29 0.6974 0.6449 0.9522 0.055 Uiso calc R 1 . .
    C C30 0.7625(4) 0.7735(6) 0.9876(3) 0.0558(18) Uani d . 1 . .
    C C31 0.8228(5) 0.8372(5) 0.9890(3) 0.065(2) Uani d . 1 . .
    H H31 0.8364 0.8993 1.0125 0.078 Uiso calc R 1 . .
    C C32 0.8629(4) 0.8083(5) 0.9551(3) 0.065(2) Uani d . 1 . .
    H H32 0.9054 0.8494 0.9565 0.078 Uiso calc R 1 . .
    C C33 0.8417(3) 0.7192(5) 0.9189(3) 0.0498(17) Uani d . 1 . .
    H H33 0.8695 0.7003 0.8959 0.060 Uiso calc R 1 . .
    C C34 0.7241(3) 0.3915(4) 0.8155(3) 0.0430(15) Uani d . 1 . .
    H H34A 0.7720 0.4136 0.8137 0.065 Uiso calc R 1 . .
    H H34B 0.7033 0.3353 0.7880 0.065 Uiso calc R 1 . .
    H H34C 0.7285 0.3595 0.8506 0.065 Uiso calc R 1 . .
    C C35 0.5094(3) 0.4928(4) 0.6342(2) 0.0399(14) Uani d . 1 . .
    H H35 0.5564 0.5188 0.6298 0.048 Uiso calc R 1 . .
    C C36 0.5299(5) 0.3900(5) 0.6697(3) 0.069(2) Uani d . 1 . .
    H H36A 0.4862 0.3588 0.6765 0.083 Uiso calc R 1 . .
    H H36B 0.5642 0.4121 0.7043 0.083 Uiso calc R 1 . .
    C C37 0.5648(5) 0.2992(6) 0.6436(4) 0.083(3) Uani d . 1 . .
    H H37A 0.6134 0.3252 0.6438 0.100 Uiso calc R 1 . .
    H H37B 0.5712 0.2300 0.6653 0.100 Uiso calc R 1 . .
    C C38 0.5219(5) 0.2710(6) 0.5873(4) 0.087(3) Uani d . 1 . .
    H H38A 0.5509 0.2207 0.5717 0.105 Uiso calc R 1 . .
    H H38B 0.4777 0.2299 0.5876 0.105 Uiso calc R 1 . .
    C C39 0.5015(5) 0.3717(6) 0.5537(4) 0.078(3) Uani d . 1 . .
    H H39A 0.4685 0.3494 0.5186 0.094 Uiso calc R 1 . .
    H H39B 0.5454 0.4044 0.5477 0.094 Uiso calc R 1 . .
    C C40 0.4645(4) 0.4612(6) 0.5781(3) 0.0598(19) Uani d . 1 . .
    H H40A 0.4562 0.5291 0.5554 0.072 Uiso calc R 1 . .
    H H40B 0.4169 0.4328 0.5790 0.072 Uiso calc R 1 . .
    C C41 0.4746(3) 0.7341(4) 0.6197(2) 0.0295(12) Uani d . 1 . .
    H H41 0.4376 0.7160 0.5851 0.035 Uiso calc R 1 . .
    C C42 0.5479(3) 0.7523(5) 0.6085(3) 0.0514(18) Uani d . 1 . .
    H H42A 0.5861 0.7636 0.6427 0.062 Uiso calc R 1 . .
    H H42B 0.5602 0.6840 0.5916 0.062 Uiso calc R 1 . .
    C C43 0.5467(4) 0.8532(5) 0.5724(4) 0.068(2) Uani d . 1 . .
    H H43A 0.5956 0.8644 0.5688 0.082 Uiso calc R 1 . .
    H H43B 0.5133 0.8373 0.5366 0.082 Uiso calc R 1 . .
    C C44 0.5228(4) 0.9609(5) 0.5937(3) 0.067(2) Uani d . 1 . .
    H H44A 0.5593 0.9827 0.6273 0.080 Uiso calc R 1 . .
    H H44B 0.5191 1.0223 0.5676 0.080 Uiso calc R 1 . .
    C C45 0.4507(4) 0.9440(5) 0.6034(3) 0.063(2) Uani d . 1 . .
    H H45A 0.4132 0.9311 0.5690 0.076 Uiso calc R 1 . .
    H H45B 0.4376 1.0130 0.6194 0.076 Uiso calc R 1 . .
    C C46 0.4518(3) 0.8432(4) 0.6408(3) 0.0468(16) Uani d . 1 . .
    H H46A 0.4857 0.8596 0.6764 0.056 Uiso calc R 1 . .
    H H46B 0.4030 0.8334 0.6449 0.056 Uiso calc R 1 . .
    C C47 0.3847(3) 0.5955(4) 0.6704(2) 0.0326(12) Uani d . 1 . .
    H H47 0.3735 0.6664 0.6867 0.039 Uiso calc R 1 . .
    C C48 0.3817(3) 0.5027(6) 0.7098(3) 0.0563(18) Uani d . 1 . .
    H H48A 0.4188 0.5171 0.7442 0.068 Uiso calc R 1 . .
    H H48B 0.3928 0.4296 0.6961 0.068 Uiso calc R 1 . .
    C C49 0.3071(3) 0.4967(7) 0.7186(3) 0.064(2) Uani d . 1 . .
    H H49A 0.3060 0.4326 0.7423 0.077 Uiso calc R 1 . .
    H H49B 0.2987 0.5663 0.7365 0.077 Uiso calc R 1 . .
    C C50 0.2468(3) 0.4829(5) 0.6664(3) 0.0575(19) Uani d . 1 . .
    H H50A 0.2514 0.4089 0.6506 0.069 Uiso calc R 1 . .
    H H50B 0.1994 0.4855 0.6734 0.069 Uiso calc R 1 . .
    C C51 0.2505(3) 0.5755(6) 0.6276(3) 0.0562(18) Uani d . 1 . .
    H H51A 0.2394 0.6483 0.6417 0.067 Uiso calc R 1 . .
    H H51B 0.2132 0.5617 0.5933 0.067 Uiso calc R 1 . .
    C C52 0.3248(3) 0.5836(6) 0.6180(2) 0.0507(17) Uani d . 1 . .
    H H52A 0.3333 0.5153 0.5992 0.061 Uiso calc R 1 . .
    H H52B 0.3255 0.6493 0.5951 0.061 Uiso calc R 1 . .
loop_
    _atom_site_aniso_label
    _atom_site_aniso_U_11
    _atom_site_aniso_U_22
    _atom_site_aniso_U_33
    _atom_site_aniso_U_12
    _atom_site_aniso_U_13
    _atom_site_aniso_U_23
    Au1 0.03475(13) 0.03001(11) 0.02073(11) -0.00016(8) 0.00333(9) -0.00099(8)
    Cl1 0.0336(9) 0.1165(16) 0.0482(11) 0.0002(9) 0.0097(8) -0.0057(10)
    S1 0.0525(9) 0.0324(7) 0.0236(8) 0.0111(6) -0.0039(7) -0.0048(6)
    P1 0.0300(7) 0.0245(6) 0.0224(7) 0.0008(5) 0.0061(6) 0.0017(5)
    O1 0.041(2) 0.0328(19) 0.030(2) 0.0068(16) 0.0014(17) -0.0036(16)
    N1 0.040(3) 0.032(2) 0.026(3) 0.0017(19) 0.007(2) -0.0068(19)
    C1 0.032(3) 0.027(3) 0.025(3) 0.003(2) 0.010(2) 0.000(2)
    C2 0.034(3) 0.036(3) 0.021(3) 0.001(2) -0.001(2) -0.006(2)
    C3 0.041(3) 0.045(3) 0.020(3) -0.008(3) 0.006(2) -0.001(2)
    C4 0.029(3) 0.065(4) 0.025(3) 0.003(3) -0.001(3) -0.009(3)
    C5 0.036(4) 0.046(4) 0.050(4) 0.008(3) -0.002(3) 0.001(3)
    C6 0.056(4) 0.037(3) 0.058(5) 0.000(3) 0.003(4) 0.021(3)
    C7 0.036(3) 0.049(3) 0.041(4) -0.005(3) 0.008(3) 0.007(3)
    C8 0.056(4) 0.037(3) 0.053(4) 0.015(3) 0.011(3) -0.004(3)
    C9 0.044(3) 0.029(3) 0.040(4) 0.004(2) 0.015(3) 0.002(2)
    C10 0.061(4) 0.054(4) 0.053(4) 0.027(3) 0.018(4) 0.015(3)
    C11 0.066(5) 0.049(4) 0.083(6) 0.025(4) 0.033(4) 0.020(4)
    C12 0.051(5) 0.056(5) 0.172(10) 0.023(4) 0.032(6) 0.030(6)
    C13 0.083(6) 0.026(3) 0.162(10) -0.014(3) 0.069(7) -0.028(5)
    C14 0.054(4) 0.031(3) 0.111(7) -0.008(3) 0.023(4) -0.009(4)
    C15 0.027(3) 0.025(2) 0.030(3) 0.002(2) 0.009(2) 0.003(2)
    C16 0.038(3) 0.035(3) 0.051(4) 0.001(2) 0.022(3) -0.001(3)
    C17 0.048(4) 0.045(4) 0.088(6) -0.011(3) 0.035(4) -0.002(4)
    C18 0.056(4) 0.033(3) 0.082(5) -0.006(3) 0.030(4) 0.004(3)
    C19 0.063(4) 0.031(3) 0.065(5) -0.003(3) 0.021(4) -0.010(3)
    C20 0.040(3) 0.031(3) 0.048(4) 0.002(2) 0.020(3) -0.003(3)
    C21 0.035(3) 0.037(3) 0.032(3) -0.003(2) 0.010(3) 0.005(2)
    C22 0.047(4) 0.067(4) 0.023(3) -0.013(3) 0.008(3) -0.005(3)
    C23 0.073(5) 0.062(4) 0.039(4) -0.012(4) 0.032(4) 0.000(3)
    C24 0.059(4) 0.054(4) 0.060(5) 0.002(3) 0.042(4) 0.007(3)
    C25 0.040(4) 0.064(4) 0.077(5) -0.001(3) 0.031(4) 0.016(4)
    C26 0.034(3) 0.063(4) 0.040(4) -0.007(3) 0.009(3) 0.007(3)
    Au2 0.02620(12) 0.03448(12) 0.03323(14) 0.00288(8) -0.00351(9) -0.00166(9)
    Cl2 0.0986(18) 0.131(2) 0.0464(13) 0.0114(15) 0.0074(12) -0.0290(13)
    S2 0.0438(9) 0.0354(7) 0.0410(9) 0.0104(6) -0.0135(7) -0.0075(7)
    P2 0.0234(7) 0.0268(6) 0.0313(8) 0.0025(5) 0.0002(6) -0.0014(6)
    O2 0.035(2) 0.0267(18) 0.043(2) 0.0008(15) -0.0019(18) -0.0025(17)
    N2 0.031(3) 0.033(2) 0.039(3) 0.0005(19) -0.006(2) 0.002(2)
    C27 0.030(3) 0.026(3) 0.036(3) -0.002(2) 0.004(2) 0.004(2)
    C28 0.027(3) 0.032(3) 0.044(4) 0.003(2) -0.012(3) 0.008(2)
    C29 0.038(4) 0.057(4) 0.032(4) -0.001(3) -0.005(3) 0.002(3)
    C30 0.053(4) 0.061(4) 0.037(4) 0.009(3) -0.012(3) -0.004(3)
    C31 0.072(6) 0.041(4) 0.056(5) 0.007(3) -0.020(4) -0.005(3)
    C32 0.043(4) 0.040(4) 0.085(6) -0.015(3) -0.021(4) 0.009(4)
    C33 0.036(4) 0.043(3) 0.061(5) -0.001(3) 0.000(3) 0.012(3)
    C34 0.041(3) 0.027(3) 0.058(4) 0.003(2) 0.010(3) -0.002(3)
    C35 0.036(3) 0.029(3) 0.053(4) 0.008(2) 0.012(3) -0.004(3)
    C36 0.091(6) 0.042(4) 0.080(6) 0.027(4) 0.033(5) 0.016(4)
    C37 0.096(7) 0.033(4) 0.140(9) 0.033(4) 0.064(7) 0.021(5)
    C38 0.112(7) 0.042(4) 0.135(9) -0.002(4) 0.079(7) -0.027(5)
    C39 0.094(6) 0.053(4) 0.092(7) 0.013(4) 0.032(5) -0.035(4)
    C40 0.060(4) 0.052(4) 0.065(5) 0.008(3) 0.014(4) -0.026(4)
    C41 0.026(3) 0.030(3) 0.029(3) 0.000(2) 0.003(2) -0.001(2)
    C42 0.041(4) 0.038(3) 0.084(5) 0.001(3) 0.033(4) 0.000(3)
    C43 0.082(6) 0.039(4) 0.104(7) -0.010(3) 0.060(5) 0.000(4)
    C44 0.069(5) 0.038(4) 0.100(7) -0.014(3) 0.037(5) -0.003(4)
    C45 0.067(5) 0.032(3) 0.099(6) 0.011(3) 0.038(5) 0.010(4)
    C46 0.040(4) 0.030(3) 0.072(5) 0.004(2) 0.019(3) 0.001(3)
    C47 0.021(3) 0.036(3) 0.038(3) -0.001(2) 0.004(2) 0.001(2)
    C48 0.038(4) 0.067(4) 0.057(5) -0.002(3) 0.004(3) 0.025(4)
    C49 0.049(4) 0.089(5) 0.061(5) -0.005(4) 0.026(4) 0.021(4)
    C50 0.036(4) 0.051(4) 0.090(6) -0.004(3) 0.026(4) 0.007(4)
    C51 0.024(3) 0.075(5) 0.063(5) -0.005(3) 0.003(3) 0.004(4)
    C52 0.023(3) 0.086(5) 0.037(4) -0.002(3) 0.000(3) 0.011(3)
_geom_special_details
;
All s.u.'s (except the s.u. in the dihedral angle between two l.s. planes) are
estimated using the full covariance matrix. The cell s.u.'s are taken into
account individually in the estimation of s.u.'s in distances, angles and
torsion angles; correlations between s.u.'s in cell parameters are only used
when they are defined by crystal symmetry. An approximate (isotropic)
treatment of cell s.u.'s is used for estimating s.u.'s involving l.s. planes.
;
loop_
    _geom_bond_atom_site_label_1
    _geom_bond_atom_site_label_2
    _geom_bond_site_symmetry_2
    _geom_bond_distance
    _geom_bond_publ_flag
    Au1 P1 . 2.2565(14) y
    Au1 S1 . 2.2982(14) y
    Cl1 C4 . 1.733(6) ?
    S1 C1 . 1.741(5) y
    P1 C21 . 1.834(6) ?
    P1 C9 . 1.844(5) ?
    P1 C15 . 1.847(5) ?
    O1 C1 . 1.357(6) ?
    O1 C8 . 1.438(6) ?
    N1 C1 . 1.257(6) y
    N1 C2 . 1.430(7) ?
    C2 C3 . 1.391(8) ?
    C2 C7 . 1.392(7) ?
    C3 C4 . 1.367(8) ?
    C3 H3 . 0.9400 ?
    C4 C5 . 1.360(9) ?
    C5 C6 . 1.366(9) ?
    C5 H5 . 0.9400 ?
    C6 C7 . 1.387(8) ?
    C6 H6 . 0.9400 ?
    C7 H7 . 0.9400 ?
    C8 H8A . 0.9700 ?
    C8 H8B . 0.9700 ?
    C8 H8C . 0.9700 ?
    C9 C14 . 1.503(8) ?
    C9 C10 . 1.524(8) ?
    C9 H9 . 0.9900 ?
    C10 C11 . 1.509(8) ?
    C10 H10A . 0.9800 ?
    C10 H10B . 0.9800 ?
    C11 C12 . 1.459(10) ?
    C11 H11A . 0.9800 ?
    C11 H11B . 0.9800 ?
    C12 C13 . 1.513(12) ?
    C12 H12A . 0.9800 ?
    C12 H12B . 0.9800 ?
    C13 C14 . 1.549(9) ?
    C13 H13A . 0.9800 ?
    C13 H13B . 0.9800 ?
    C14 H14A . 0.9800 ?
    C14 H14B . 0.9800 ?
    C15 C16 . 1.514(7) ?
    C15 C20 . 1.530(7) ?
    C15 H15 . 0.9900 ?
    C16 C17 . 1.535(8) ?
    C16 H16A . 0.9800 ?
    C16 H16B . 0.9800 ?
    C17 C18 . 1.526(8) ?
    C17 H17A . 0.9800 ?
    C17 H17B . 0.9800 ?
    C18 C19 . 1.495(9) ?
    C18 H18A . 0.9800 ?
    C18 H18B . 0.9800 ?
    C19 C20 . 1.538(7) ?
    C19 H19A . 0.9800 ?
    C19 H19B . 0.9800 ?
    C20 H20A . 0.9800 ?
    C20 H20B . 0.9800 ?
    C21 C26 . 1.517(7) ?
    C21 C22 . 1.526(8) ?
    C21 H21 . 0.9900 ?
    C22 C23 . 1.527(8) ?
    C22 H22A . 0.9800 ?
    C22 H22B . 0.9800 ?
    C23 C24 . 1.496(9) ?
    C23 H23A . 0.9800 ?
    C23 H23B . 0.9800 ?
    C24 C25 . 1.502(9) ?
    C24 H24A . 0.9800 ?
    C24 H24B . 0.9800 ?
    C25 C26 . 1.523(8) ?
    C25 H25A . 0.9800 ?
    C25 H25B . 0.9800 ?
    C26 H26A . 0.9800 ?
    C26 H26B . 0.9800 ?
    Au2 P2 . 2.2572(14) y
    Au2 S2 . 2.2949(15) y
    Cl2 C30 . 1.727(8) ?
    S2 C27 . 1.748(5) y
    P2 C41 . 1.839(5) ?
    P2 C35 . 1.844(5) ?
    P2 C47 . 1.845(5) ?
    O2 C27 . 1.362(6) ?
    O2 C34 . 1.434(6) ?
    N2 C27 . 1.255(6) y
    N2 C28 . 1.409(7) ?
    C28 C33 . 1.379(8) ?
    C28 C29 . 1.411(9) ?
    C29 C30 . 1.358(9) ?
    C29 H29 . 0.9400 ?
    C30 C31 . 1.372(10) ?
    C31 C32 . 1.377(11) ?
    C31 H31 . 0.9400 ?
    C32 C33 . 1.390(9) ?
    C32 H32 . 0.9400 ?
    C33 H33 . 0.9400 ?
    C34 H34A . 0.9700 ?
    C34 H34B . 0.9700 ?
    C34 H34C . 0.9700 ?
    C35 C36 . 1.503(8) ?
    C35 C40 . 1.507(8) ?
    C35 H35 . 0.9900 ?
    C36 C37 . 1.526(10) ?
    C36 H36A . 0.9800 ?
    C36 H36B . 0.9800 ?
    C37 C38 . 1.490(12) ?
    C37 H37A . 0.9800 ?
    C37 H37B . 0.9800 ?
    C38 C39 . 1.458(11) ?
    C38 H38A . 0.9800 ?
    C38 H38B . 0.9800 ?
    C39 C40 . 1.513(8) ?
    C39 H39A . 0.9800 ?
    C39 H39B . 0.9800 ?
    C40 H40A . 0.9800 ?
    C40 H40B . 0.9800 ?
    C41 C46 . 1.515(7) ?
    C41 C42 . 1.535(7) ?
    C41 H41 . 0.9900 ?
    C42 C43 . 1.512(9) ?
    C42 H42A . 0.9800 ?
    C42 H42B . 0.9800 ?
    C43 C44 . 1.509(9) ?
    C43 H43A . 0.9800 ?
    C43 H43B . 0.9800 ?
    C44 C45 . 1.494(9) ?
    C44 H44A . 0.9800 ?
    C44 H44B . 0.9800 ?
    C45 C46 . 1.533(8) ?
    C45 H45A . 0.9800 ?
    C45 H45B . 0.9800 ?
    C46 H46A . 0.9800 ?
    C46 H46B . 0.9800 ?
    C47 C52 . 1.506(7) ?
    C47 C48 . 1.513(8) ?
    C47 H47 . 0.9900 ?
    C48 C49 . 1.517(9) ?
    C48 H48A . 0.9800 ?
    C48 H48B . 0.9800 ?
    C49 C50 . 1.509(9) ?
    C49 H49A . 0.9800 ?
    C49 H49B . 0.9800 ?
    C50 C51 . 1.504(9) ?
    C50 H50A . 0.9800 ?
    C50 H50B . 0.9800 ?
    C51 C52 . 1.524(8) ?
    C51 H51A . 0.9800 ?
    C51 H51B . 0.9800 ?
    C52 H52A . 0.9800 ?
    C52 H52B . 0.9800 ?
loop_
    _geom_angle_atom_site_label_1
    _geom_angle_atom_site_label_2
    _geom_angle_atom_site_label_3
    _geom_angle_site_symmetry_1
    _geom_angle_site_symmetry_3
    _geom_angle
    _geom_angle_publ_flag
    P1 Au1 S1 . . 175.10(5) y
    C1 S1 Au1 . . 104.79(18) ?
    C21 P1 C9 . . 112.0(3) ?
    C21 P1 C15 . . 106.5(2) ?
    C9 P1 C15 . . 105.0(2) ?
    C21 P1 Au1 . . 112.04(19) ?
    C9 P1 Au1 . . 111.61(19) ?
    C15 P1 Au1 . . 109.31(17) ?
    C1 O1 C8 . . 116.1(4) ?
    C1 N1 C2 . . 117.1(4) ?
    N1 C1 O1 . . 121.1(5) ?
    N1 C1 S1 . . 125.3(4) ?
    O1 C1 S1 . . 113.6(4) ?
    C3 C2 C7 . . 119.2(5) ?
    C3 C2 N1 . . 119.6(5) ?
    C7 C2 N1 . . 121.1(5) ?
    C4 C3 C2 . . 119.4(5) ?
    C4 C3 H3 . . 120.3 ?
    C2 C3 H3 . . 120.3 ?
    C5 C4 C3 . . 122.1(6) ?
    C5 C4 Cl1 . . 119.7(5) ?
    C3 C4 Cl1 . . 118.1(5) ?
    C4 C5 C6 . . 118.9(6) ?
    C4 C5 H5 . . 120.6 ?
    C6 C5 H5 . . 120.6 ?
    C5 C6 C7 . . 121.2(6) ?
    C5 C6 H6 . . 119.4 ?
    C7 C6 H6 . . 119.4 ?
    C6 C7 C2 . . 119.2(6) ?
    C6 C7 H7 . . 120.4 ?
    C2 C7 H7 . . 120.4 ?
    O1 C8 H8A . . 109.5 ?
    O1 C8 H8B . . 109.5 ?
    H8A C8 H8B . . 109.5 ?
    O1 C8 H8C . . 109.5 ?
    H8A C8 H8C . . 109.5 ?
    H8B C8 H8C . . 109.5 ?
    C14 C9 C10 . . 111.8(5) ?
    C14 C9 P1 . . 112.4(4) ?
    C10 C9 P1 . . 117.3(4) ?
    C14 C9 H9 . . 104.6 ?
    C10 C9 H9 . . 104.6 ?
    P1 C9 H9 . . 104.6 ?
    C11 C10 C9 . . 112.9(6) ?
    C11 C10 H10A . . 109.0 ?
    C9 C10 H10A . . 109.0 ?
    C11 C10 H10B . . 109.0 ?
    C9 C10 H10B . . 109.0 ?
    H10A C10 H10B . . 107.8 ?
    C12 C11 C10 . . 110.8(6) ?
    C12 C11 H11A . . 109.5 ?
    C10 C11 H11A . . 109.5 ?
    C12 C11 H11B . . 109.5 ?
    C10 C11 H11B . . 109.5 ?
    H11A C11 H11B . . 108.1 ?
    C11 C12 C13 . . 114.4(6) ?
    C11 C12 H12A . . 108.7 ?
    C13 C12 H12A . . 108.7 ?
    C11 C12 H12B . . 108.7 ?
    C13 C12 H12B . . 108.7 ?
    H12A C12 H12B . . 107.6 ?
    C12 C13 C14 . . 110.7(7) ?
    C12 C13 H13A . . 109.5 ?
    C14 C13 H13A . . 109.5 ?
    C12 C13 H13B . . 109.5 ?
    C14 C13 H13B . . 109.5 ?
    H13A C13 H13B . . 108.1 ?
    C9 C14 C13 . . 111.2(6) ?
    C9 C14 H14A . . 109.4 ?
    C13 C14 H14A . . 109.4 ?
    C9 C14 H14B . . 109.4 ?
    C13 C14 H14B . . 109.4 ?
    H14A C14 H14B . . 108.0 ?
    C16 C15 C20 . . 110.5(4) ?
    C16 C15 P1 . . 110.6(4) ?
    C20 C15 P1 . . 109.4(4) ?
    C16 C15 H15 . . 108.8 ?
    C20 C15 H15 . . 108.8 ?
    P1 C15 H15 . . 108.8 ?
    C15 C16 C17 . . 111.5(5) ?
    C15 C16 H16A . . 109.3 ?
    C17 C16 H16A . . 109.3 ?
    C15 C16 H16B . . 109.3 ?
    C17 C16 H16B . . 109.3 ?
    H16A C16 H16B . . 108.0 ?
    C18 C17 C16 . . 110.2(5) ?
    C18 C17 H17A . . 109.6 ?
    C16 C17 H17A . . 109.6 ?
    C18 C17 H17B . . 109.6 ?
    C16 C17 H17B . . 109.6 ?
    H17A C17 H17B . . 108.1 ?
    C19 C18 C17 . . 109.1(5) ?
    C19 C18 H18A . . 109.9 ?
    C17 C18 H18A . . 109.9 ?
    C19 C18 H18B . . 109.9 ?
    C17 C18 H18B . . 109.9 ?
    H18A C18 H18B . . 108.3 ?
    C18 C19 C20 . . 111.1(5) ?
    C18 C19 H19A . . 109.4 ?
    C20 C19 H19A . . 109.4 ?
    C18 C19 H19B . . 109.4 ?
    C20 C19 H19B . . 109.4 ?
    H19A C19 H19B . . 108.0 ?
    C15 C20 C19 . . 111.1(5) ?
    C15 C20 H20A . . 109.4 ?
    C19 C20 H20A . . 109.4 ?
    C15 C20 H20B . . 109.4 ?
    C19 C20 H20B . . 109.4 ?
    H20A C20 H20B . . 108.0 ?
    C26 C21 C22 . . 111.8(5) ?
    C26 C21 P1 . . 113.5(4) ?
    C22 C21 P1 . . 115.8(4) ?
    C26 C21 H21 . . 104.8 ?
    C22 C21 H21 . . 104.8 ?
    P1 C21 H21 . . 104.8 ?
    C21 C22 C23 . . 111.3(5) ?
    C21 C22 H22A . . 109.4 ?
    C23 C22 H22A . . 109.4 ?
    C21 C22 H22B . . 109.4 ?
    C23 C22 H22B . . 109.4 ?
    H22A C22 H22B . . 108.0 ?
    C24 C23 C22 . . 111.9(5) ?
    C24 C23 H23A . . 109.2 ?
    C22 C23 H23A . . 109.2 ?
    C24 C23 H23B . . 109.2 ?
    C22 C23 H23B . . 109.2 ?
    H23A C23 H23B . . 107.9 ?
    C23 C24 C25 . . 112.1(5) ?
    C23 C24 H24A . . 109.2 ?
    C25 C24 H24A . . 109.2 ?
    C23 C24 H24B . . 109.2 ?
    C25 C24 H24B . . 109.2 ?
    H24A C24 H24B . . 107.9 ?
    C24 C25 C26 . . 111.7(5) ?
    C24 C25 H25A . . 109.3 ?
    C26 C25 H25A . . 109.3 ?
    C24 C25 H25B . . 109.3 ?
    C26 C25 H25B . . 109.3 ?
    H25A C25 H25B . . 107.9 ?
    C21 C26 C25 . . 111.6(5) ?
    C21 C26 H26A . . 109.3 ?
    C25 C26 H26A . . 109.3 ?
    C21 C26 H26B . . 109.3 ?
    C25 C26 H26B . . 109.3 ?
    H26A C26 H26B . . 108.0 ?
    P2 Au2 S2 . . 177.26(5) y
    C27 S2 Au2 . . 104.42(19) ?
    C41 P2 C35 . . 104.9(3) ?
    C41 P2 C47 . . 106.8(2) ?
    C35 P2 C47 . . 112.7(3) ?
    C41 P2 Au2 . . 110.99(17) ?
    C35 P2 Au2 . . 109.64(19) ?
    C47 P2 Au2 . . 111.58(19) ?
    C27 O2 C34 . . 115.8(4) ?
    C27 N2 C28 . . 118.5(5) ?
    N2 C27 O2 . . 120.6(5) ?
    N2 C27 S2 . . 126.7(4) ?
    O2 C27 S2 . . 112.8(4) ?
    C33 C28 N2 . . 119.6(6) ?
    C33 C28 C29 . . 119.4(6) ?
    N2 C28 C29 . . 121.0(5) ?
    C30 C29 C28 . . 119.1(6) ?
    C30 C29 H29 . . 120.5 ?
    C28 C29 H29 . . 120.5 ?
    C29 C30 C31 . . 122.4(7) ?
    C29 C30 Cl2 . . 119.1(6) ?
    C31 C30 Cl2 . . 118.3(6) ?
    C30 C31 C32 . . 118.5(7) ?
    C30 C31 H31 . . 120.8 ?
    C32 C31 H31 . . 120.8 ?
    C31 C32 C33 . . 121.0(7) ?
    C31 C32 H32 . . 119.5 ?
    C33 C32 H32 . . 119.5 ?
    C28 C33 C32 . . 119.6(7) ?
    C28 C33 H33 . . 120.2 ?
    C32 C33 H33 . . 120.2 ?
    O2 C34 H34A . . 109.5 ?
    O2 C34 H34B . . 109.5 ?
    H34A C34 H34B . . 109.5 ?
    O2 C34 H34C . . 109.5 ?
    H34A C34 H34C . . 109.5 ?
    H34B C34 H34C . . 109.5 ?
    C36 C35 C40 . . 111.5(5) ?
    C36 C35 P2 . . 114.5(5) ?
    C40 C35 P2 . . 117.2(4) ?
    C36 C35 H35 . . 103.9 ?
    C40 C35 H35 . . 103.9 ?
    P2 C35 H35 . . 103.9 ?
    C35 C36 C37 . . 111.1(6) ?
    C35 C36 H36A . . 109.4 ?
    C37 C36 H36A . . 109.4 ?
    C35 C36 H36B . . 109.4 ?
    C37 C36 H36B . . 109.4 ?
    H36A C36 H36B . . 108.0 ?
    C38 C37 C36 . . 114.1(7) ?
    C38 C37 H37A . . 108.7 ?
    C36 C37 H37A . . 108.7 ?
    C38 C37 H37B . . 108.7 ?
    C36 C37 H37B . . 108.7 ?
    H37A C37 H37B . . 107.6 ?
    C39 C38 C37 . . 112.4(6) ?
    C39 C38 H38A . . 109.1 ?
    C37 C38 H38A . . 109.1 ?
    C39 C38 H38B . . 109.1 ?
    C37 C38 H38B . . 109.1 ?
    H38A C38 H38B . . 107.9 ?
    C38 C39 C40 . . 113.1(7) ?
    C38 C39 H39A . . 109.0 ?
    C40 C39 H39A . . 109.0 ?
    C38 C39 H39B . . 109.0 ?
    C40 C39 H39B . . 109.0 ?
    H39A C39 H39B . . 107.8 ?
    C35 C40 C39 . . 112.1(6) ?
    C35 C40 H40A . . 109.2 ?
    C39 C40 H40A . . 109.2 ?
    C35 C40 H40B . . 109.2 ?
    C39 C40 H40B . . 109.2 ?
    H40A C40 H40B . . 107.9 ?
    C46 C41 C42 . . 109.3(4) ?
    C46 C41 P2 . . 111.7(4) ?
    C42 C41 P2 . . 112.0(4) ?
    C46 C41 H41 . . 107.9 ?
    C42 C41 H41 . . 107.9 ?
    P2 C41 H41 . . 107.9 ?
    C43 C42 C41 . . 112.5(5) ?
    C43 C42 H42A . . 109.1 ?
    C41 C42 H42A . . 109.1 ?
    C43 C42 H42B . . 109.1 ?
    C41 C42 H42B . . 109.1 ?
    H42A C42 H42B . . 107.8 ?
    C44 C43 C42 . . 112.6(6) ?
    C44 C43 H43A . . 109.1 ?
    C42 C43 H43A . . 109.1 ?
    C44 C43 H43B . . 109.1 ?
    C42 C43 H43B . . 109.1 ?
    H43A C43 H43B . . 107.8 ?
    C45 C44 C43 . . 110.4(5) ?
    C45 C44 H44A . . 109.6 ?
    C43 C44 H44A . . 109.6 ?
    C45 C44 H44B . . 109.6 ?
    C43 C44 H44B . . 109.6 ?
    H44A C44 H44B . . 108.1 ?
    C44 C45 C46 . . 111.9(6) ?
    C44 C45 H45A . . 109.2 ?
    C46 C45 H45A . . 109.2 ?
    C44 C45 H45B . . 109.2 ?
    C46 C45 H45B . . 109.2 ?
    H45A C45 H45B . . 107.9 ?
    C41 C46 C45 . . 112.2(6) ?
    C41 C46 H46A . . 109.2 ?
    C45 C46 H46A . . 109.2 ?
    C41 C46 H46B . . 109.2 ?
    C45 C46 H46B . . 109.2 ?
    H46A C46 H46B . . 107.9 ?
    C52 C47 C48 . . 112.1(5) ?
    C52 C47 P2 . . 116.5(4) ?
    C48 C47 P2 . . 111.5(4) ?
    C52 C47 H47 . . 105.2 ?
    C48 C47 H47 . . 105.2 ?
    P2 C47 H47 . . 105.2 ?
    C47 C48 C49 . . 111.4(5) ?
    C47 C48 H48A . . 109.4 ?
    C49 C48 H48A . . 109.4 ?
    C47 C48 H48B . . 109.4 ?
    C49 C48 H48B . . 109.4 ?
    H48A C48 H48B . . 108.0 ?
    C50 C49 C48 . . 112.0(6) ?
    C50 C49 H49A . . 109.2 ?
    C48 C49 H49A . . 109.2 ?
    C50 C49 H49B . . 109.2 ?
    C48 C49 H49B . . 109.2 ?
    H49A C49 H49B . . 107.9 ?
    C51 C50 C49 . . 110.4(5) ?
    C51 C50 H50A . . 109.6 ?
    C49 C50 H50A . . 109.6 ?
    C51 C50 H50B . . 109.6 ?
    C49 C50 H50B . . 109.6 ?
    H50A C50 H50B . . 108.1 ?
    C50 C51 C52 . . 113.0(5) ?
    C50 C51 H51A . . 109.0 ?
    C52 C51 H51A . . 109.0 ?
    C50 C51 H51B . . 109.0 ?
    C52 C51 H51B . . 109.0 ?
    H51A C51 H51B . . 107.8 ?
    C47 C52 C51 . . 110.8(5) ?
    C47 C52 H52A . . 109.5 ?
    C51 C52 H52A . . 109.5 ?
    C47 C52 H52B . . 109.5 ?
    C51 C52 H52B . . 109.5 ?
    H52A C52 H52B . . 108.1 ?
loop_
    _geom_torsion_atom_site_label_1
    _geom_torsion_atom_site_label_2
    _geom_torsion_atom_site_label_3
    _geom_torsion_atom_site_label_4
    _geom_torsion_site_symmetry_1
    _geom_torsion_site_symmetry_2
    _geom_torsion_site_symmetry_3
    _geom_torsion_site_symmetry_4
    _geom_torsion
    _geom_torsion_publ_flag
    C2 N1 C1 O1 . . . . 177.6(5) ?
    C2 N1 C1 S1 . . . . -2.0(7) ?
    C8 O1 C1 N1 . . . . -0.8(7) ?
    C8 O1 C1 S1 . . . . 178.9(4) ?
    Au1 S1 C1 N1 . . . . 167.3(4) ?
    Au1 S1 C1 O1 . . . . -12.3(4) ?
    C1 N1 C2 C3 . . . . -89.4(6) ?
    C1 N1 C2 C7 . . . . 93.4(6) ?
    C7 C2 C3 C4 . . . . -3.0(8) ?
    N1 C2 C3 C4 . . . . 179.8(5) ?
    C2 C3 C4 C5 . . . . 1.9(9) ?
    C2 C3 C4 Cl1 . . . . -179.1(4) ?
    C3 C4 C5 C6 . . . . 0.2(10) ?
    Cl1 C4 C5 C6 . . . . -178.8(5) ?
    C4 C5 C6 C7 . . . . -1.2(10) ?
    C5 C6 C7 C2 . . . . 0.1(10) ?
    C3 C2 C7 C6 . . . . 2.0(9) ?
    N1 C2 C7 C6 . . . . 179.2(5) ?
    C21 P1 C9 C14 . . . . 67.9(5) ?
    C15 P1 C9 C14 . . . . -177.0(5) ?
    Au1 P1 C9 C14 . . . . -58.7(5) ?
    C21 P1 C9 C10 . . . . -63.9(5) ?
    C15 P1 C9 C10 . . . . 51.2(5) ?
    Au1 P1 C9 C10 . . . . 169.6(4) ?
    C14 C9 C10 C11 . . . . 53.5(8) ?
    P1 C9 C10 C11 . . . . -174.5(5) ?
    C9 C10 C11 C12 . . . . -53.4(9) ?
    C10 C11 C12 C13 . . . . 54.6(10) ?
    C11 C12 C13 C14 . . . . -54.2(9) ?
    C10 C9 C14 C13 . . . . -52.3(8) ?
    P1 C9 C14 C13 . . . . 173.3(6) ?
    C12 C13 C14 C9 . . . . 52.0(9) ?
    C21 P1 C15 C16 . . . . 175.3(4) ?
    C9 P1 C15 C16 . . . . 56.4(4) ?
    Au1 P1 C15 C16 . . . . -63.5(4) ?
    C21 P1 C15 C20 . . . . -62.7(4) ?
    C9 P1 C15 C20 . . . . 178.4(4) ?
    Au1 P1 C15 C20 . . . . 58.5(4) ?
    C20 C15 C16 C17 . . . . 54.5(6) ?
    P1 C15 C16 C17 . . . . 175.8(4) ?
    C15 C16 C17 C18 . . . . -57.9(7) ?
    C16 C17 C18 C19 . . . . 59.7(8) ?
    C17 C18 C19 C20 . . . . -59.7(7) ?
    C16 C15 C20 C19 . . . . -53.6(7) ?
    P1 C15 C20 C19 . . . . -175.6(4) ?
    C18 C19 C20 C15 . . . . 57.2(7) ?
    C9 P1 C21 C26 . . . . -78.6(5) ?
    C15 P1 C21 C26 . . . . 167.1(4) ?
    Au1 P1 C21 C26 . . . . 47.7(4) ?
    C9 P1 C21 C22 . . . . 52.7(5) ?
    C15 P1 C21 C22 . . . . -61.6(5) ?
    Au1 P1 C21 C22 . . . . 179.0(4) ?
    C26 C21 C22 C23 . . . . -52.8(7) ?
    P1 C21 C22 C23 . . . . 175.1(4) ?
    C21 C22 C23 C24 . . . . 53.7(7) ?
    C22 C23 C24 C25 . . . . -55.1(8) ?
    C23 C24 C25 C26 . . . . 55.2(8) ?
    C22 C21 C26 C25 . . . . 53.2(7) ?
    P1 C21 C26 C25 . . . . -173.6(4) ?
    C24 C25 C26 C21 . . . . -54.1(7) ?
    C28 N2 C27 O2 . . . . -179.7(5) ?
    C28 N2 C27 S2 . . . . 1.6(8) ?
    C34 O2 C27 N2 . . . . -0.4(8) ?
    C34 O2 C27 S2 . . . . 178.5(4) ?
    Au2 S2 C27 N2 . . . . 172.1(5) ?
    Au2 S2 C27 O2 . . . . -6.7(4) ?
    C27 N2 C28 C33 . . . . -114.0(6) ?
    C27 N2 C28 C29 . . . . 68.4(7) ?
    C33 C28 C29 C30 . . . . 1.1(8) ?
    N2 C28 C29 C30 . . . . 178.7(5) ?
    C28 C29 C30 C31 . . . . 1.1(10) ?
    C28 C29 C30 Cl2 . . . . 176.9(4) ?
    C29 C30 C31 C32 . . . . -2.8(10) ?
    Cl2 C30 C31 C32 . . . . -178.6(5) ?
    C30 C31 C32 C33 . . . . 2.3(10) ?
    N2 C28 C33 C32 . . . . -179.2(5) ?
    C29 C28 C33 C32 . . . . -1.6(9) ?
    C31 C32 C33 C28 . . . . -0.1(10) ?
    C41 P2 C35 C36 . . . . 169.1(5) ?
    C47 P2 C35 C36 . . . . -75.0(5) ?
    Au2 P2 C35 C36 . . . . 49.9(5) ?
    C41 P2 C35 C40 . . . . -57.4(5) ?
    C47 P2 C35 C40 . . . . 58.4(6) ?
    Au2 P2 C35 C40 . . . . -176.7(4) ?
    C40 C35 C36 C37 . . . . 51.6(8) ?
    P2 C35 C36 C37 . . . . -172.3(6) ?
    C35 C36 C37 C38 . . . . -50.7(10) ?
    C36 C37 C38 C39 . . . . 50.8(10) ?
    C37 C38 C39 C40 . . . . -51.7(10) ?
    C36 C35 C40 C39 . . . . -53.6(8) ?
    P2 C35 C40 C39 . . . . 171.7(5) ?
    C38 C39 C40 C35 . . . . 53.8(10) ?
    C35 P2 C41 C46 . . . . -178.2(4) ?
    C47 P2 C41 C46 . . . . 62.0(4) ?
    Au2 P2 C41 C46 . . . . -59.9(4) ?
    C35 P2 C41 C42 . . . . -55.2(5) ?
    C47 P2 C41 C42 . . . . -175.0(4) ?
    Au2 P2 C41 C42 . . . . 63.1(4) ?
    C46 C41 C42 C43 . . . . -53.3(7) ?
    P2 C41 C42 C43 . . . . -177.6(5) ?
    C41 C42 C43 C44 . . . . 54.6(9) ?
    C42 C43 C44 C45 . . . . -54.7(9) ?
    C43 C44 C45 C46 . . . . 55.2(9) ?
    C42 C41 C46 C45 . . . . 54.0(7) ?
    P2 C41 C46 C45 . . . . 178.5(5) ?
    C44 C45 C46 C41 . . . . -56.6(8) ?
    C41 P2 C47 C52 . . . . 52.6(5) ?
    C35 P2 C47 C52 . . . . -62.1(5) ?
    Au2 P2 C47 C52 . . . . 174.1(4) ?
    C41 P2 C47 C48 . . . . -177.1(4) ?
    C35 P2 C47 C48 . . . . 68.3(5) ?
    Au2 P2 C47 C48 . . . . -55.6(5) ?
    C52 C47 C48 C49 . . . . -54.3(8) ?
    P2 C47 C48 C49 . . . . 173.0(5) ?
    C47 C48 C49 C50 . . . . 55.0(8) ?
    C48 C49 C50 C51 . . . . -54.7(8) ?
    C49 C50 C51 C52 . . . . 54.6(8) ?
    C48 C47 C52 C51 . . . . 53.3(7) ?
    P2 C47 C52 C51 . . . . -176.6(4) ?
    C50 C51 C52 C47 . . . . -54.1(8) ?
