# Supplementary material for: [(Z)-O-Methyl N-(3-chloro­phen­yl)thio­carbamato-κS](tricyclo­hexyl­phosphine-κP)gold(I)
Source: Acta Crystallogr Sect E Struct Rep Online. 2010 Mar 27;66(Pt 4):m450. doi: 10.1107/S1600536810010445 (PMC2983779; doi:10.1107/S1600536810010445)
Supplement: Supplementary file 2 [file e-66-0m450-Isup2.hkl]

#
# h,k,l, Fc-squared, Fo-squared, sigma(Fo-squared) and status flag
#
data_I
_shelx_title '  Template texray.inf'
_shelx_refln_list_code          4
_shelx_F_calc_maximum      657.88
_exptl_crystal_F_000      2704.00
_reflns_d_resolution_high  0.7696
 
loop_
 _symmetry_equiv_pos_as_xyz
 'x, y, z'
 '-x, y+1/2, -z+1/2'
 '-x, -y, -z'
 'x, -y-1/2, z-1/2'
 
_cell_length_a    19.1964
_cell_length_b    11.7855
_cell_length_c    26.0594
_cell_angle_alpha  90.000
_cell_angle_beta  107.328
_cell_angle_gamma  90.000
 
_shelx_F_squared_multiplier     1.000
 
loop_
 _refln_index_h
 _refln_index_k
 _refln_index_l
 _refln_F_squared_calc
 _refln_F_squared_meas
 _refln_F_squared_sigma
 _refln_observed_status
   1   0   0     1175.83       -6.84      4.56 o
   2   0   0   218594.59   218087.47  10363.88 o
   3   0   0      238.51      242.01     47.14 o
   4   0   0   253269.98   243567.34  12453.62 o
   5   0   0     5519.36     5660.28    258.87 o
   6   0   0      105.45       69.58     51.48 o
   7   0   0    38471.07    40293.70   1411.42 o
   8   0   0    41777.48    41354.42   1948.48 o
   9   0   0    37085.89    39164.42   1283.27 o
  10   0   0   122444.06   129990.30   3684.57 o
  11   0   0       24.13      513.16    108.70 o
  12   0   0    44489.67    43765.88   1322.48 o
  13   0   0    26558.20    26759.61    865.49 o
  14   0   0    25240.03    27417.05    898.38 o
  15   0   0    69401.25    74415.47   2762.79 o
  16   0   0      758.20     1525.59    255.73 o
  17   0   0    41776.20    43014.44   2561.37 o
  18   0   0     1087.67     1933.85    560.42 o
  19   0   0    16395.54    18253.22   1452.36 o
  20   0   0      195.24      797.22    517.01 o
  21   0   0      496.91      311.78    528.85 o
  22   0   0     2275.28     3125.74    824.85 o
  23   0   0     2882.93     5260.87   1010.34 o
   1   1   0    29235.61    22137.14   4063.07 o
   2   1   0      155.22      136.01     23.56 o
   3   1   0    81197.51    81699.13   1782.85 o
   4   1   0     1716.59     1709.88     59.25 o
   5   1   0   105370.18   110655.12   2198.05 o
   6   1   0      217.57      173.42     37.95 o
   7   1   0    39443.45    39756.10    817.10 o
   8   1   0    34342.57    35834.64    750.56 o
   9   1   0     8069.00     8398.81    220.38 o
  10   1   0    37557.43    39037.14    827.26 o
  11   1   0       37.29      162.35     68.00 o
  12   1   0    69118.88    72826.14   1662.95 o
  13   1   0    21095.61    22863.51    602.86 o
  14   1   0    42202.66    43006.46   1162.27 o
  15   1   0     4398.23     5065.70    342.19 o
  16   1   0      274.27      123.14    141.21 o
  17   1   0     3532.56     3264.39    507.14 o
  18   1   0     6007.97     6556.81    598.60 o
  19   1   0      743.24     1088.22    518.98 o
  20   1   0     6698.93     8738.26   1148.47 o
  21   1   0      330.58      715.60    446.41 o
  22   1   0    13898.92    16029.91   1082.62 o
  23   1   0      858.27     1757.42   1253.06 o
   0   2   0    87762.71    92648.03   2586.60 o
   1   2   0      606.25      641.82     77.99 o
   2   2   0     7854.70     7871.21    191.92 o
   3   2   0      219.32      228.87     79.17 o
   4   2   0      169.29      177.59     34.73 o
   5   2   0     5366.45     5587.91    160.21 o
   6   2   0        0.03       56.84     60.94 o
   7   2   0     4420.56     5070.95    299.90 o
   8   2   0     5672.72     5399.64    178.57 o
   9   2   0     1787.29     1969.23    106.00 o
  10   2   0    34441.52    36013.98    852.79 o
  11   2   0      363.22      462.24     86.91 o
  12   2   0    11050.23    11037.38    337.30 o
  13   2   0    19364.22    19321.36    708.68 o
  14   2   0     1700.58     1780.75    194.57 o
  15   2   0    10475.54    10453.68    584.75 o
  16   2   0     2898.63     3017.37    246.96 o
  17   2   0     4676.40     4917.64    309.88 o
  18   2   0        2.78     -164.38    186.25 o
  19   2   0     3234.40     2939.40    490.85 o
  20   2   0        8.51      299.62    334.33 o
  21   2   0       57.32      145.06    380.85 o
  22   2   0       11.02     -225.63    387.43 o
  23   2   0      711.95     1123.23    498.41 o
   1   3   0       13.61      -16.01     34.20 o
   2   3   0      127.37      159.65     35.99 o
   3   3   0     7476.56     7540.36    179.60 o
   4   3   0     2043.61     2220.07    110.96 o
   5   3   0     5155.77     5505.73    188.27 o
   6   3   0     4303.23     4763.65    189.95 o
   7   3   0       96.03      118.98     72.86 o
   8   3   0     2177.61     2360.26    144.69 o
   9   3   0      764.38      876.60    116.28 o
  10   3   0     8312.68     8032.38    253.38 o
  11   3   0     3467.07     3434.42    157.19 o
  12   3   0     4976.23     5329.01    359.15 o
  13   3   0      718.13      730.58    159.01 o
  14   3   0     1094.66      839.16    174.00 o
  15   3   0     4623.23     5225.54    302.44 o
  16   3   0       35.11        9.16    156.38 o
  17   3   0      989.46     1177.99    213.47 o
  18   3   0       77.51        7.94    210.22 o
  19   3   0       18.29     -192.83    205.93 o
  20   3   0     1285.38      980.26    381.10 o
  21   3   0     1101.33      990.66    424.26 o
  22   3   0       93.56      464.88    432.13 o
  23   3   0      254.20       18.28    426.41 o
   0   4   0    77990.80    82784.03   2339.46 o
   1   4   0     3875.92     3893.02    119.42 o
   2   4   0    93081.45    99150.55   2794.38 o
   3   4   0     2271.73     2092.65     82.56 o
   4   4   0     2690.46     3247.21    127.43 o
   5   4   0     1652.31     1671.31    119.63 o
   6   4   0    32702.55    34882.97    810.86 o
   7   4   0    24340.46    24684.89    676.99 o
   8   4   0    19721.06    20448.51    586.08 o
   9   4   0     7785.70     8224.72    308.59 o
  10   4   0    11474.87    11731.34    405.43 o
  11   4   0     8353.75     8232.27    344.64 o
  12   4   0    16070.50    14955.47    503.54 o
  13   4   0     7837.32     7893.17    354.83 o
  14   4   0      161.06      103.40    166.39 o
  15   4   0    12831.75    12475.46    491.33 o
  16   4   0     1752.90     2079.43    241.72 o
  17   4   0    13934.22    13202.46    786.39 o
  18   4   0     1740.98     1836.99    254.74 o
  19   4   0     3689.01     3969.95    400.79 o
  20   4   0      509.61      523.34    264.47 o
  21   4   0       17.11      149.37    398.67 o
  22   4   0       80.54     -394.83    501.22 o
   1   5   0    21341.47    22228.54    482.27 o
   2   5   0     3750.74     3619.22    136.61 o
   3   5   0   160338.14   170326.47   3382.91 o
   4   5   0     4073.93     4663.10    144.67 o
   5   5   0   136214.63   143660.13   3059.13 o
   6   5   0       41.53       36.40     72.24 o
   7   5   0    54967.61    53689.82   1229.78 o
   8   5   0    10159.24     9936.20    353.89 o
   9   5   0    12101.16    12388.60    425.18 o
  10   5   0    57919.50    58929.17   1534.25 o
  11   5   0      212.64      208.56    137.11 o
  12   5   0    63255.64    59312.51   1571.80 o
  13   5   0     9507.79     8829.70    522.94 o
  14   5   0    13638.13    12618.96    490.90 o
  15   5   0     9320.88     9320.88    425.41 o
  16   5   0     1016.01      777.68    206.44 o
  17   5   0     2830.68     3392.03    306.88 o
  18   5   0     7874.63     8756.63    461.68 o
  19   5   0      203.79      489.82    270.34 o
  20   5   0    12340.77    12914.21    752.75 o
  21   5   0      690.26      544.17    441.97 o
  22   5   0    10335.60     9674.50    888.94 o
   0   6   0   149951.34   154093.73   4343.71 o
   1   6   0     1123.61     1281.75     89.45 o
   2   6   0    54653.54    53937.32   1113.00 o
   3   6   0     4099.61     4233.07    214.11 o
   4   6   0    10114.82    10495.94    296.55 o
   5   6   0    28750.01    29349.54    693.45 o
   6   6   0       57.37       81.97     87.27 o
   7   6   0    18818.84    19000.74    494.11 o
   8   6   0    19678.94    20852.71    492.12 o
   9   6   0     7778.96     7962.45    333.62 o
  10   6   0    23152.30    22236.92   1205.38 o
  11   6   0      155.31      417.77    155.05 o
  12   6   0    17176.95    16701.84    576.04 o
  13   6   0    15169.35    15099.20    552.89 o
  14   6   0     1463.96     1457.89    221.94 o
  15   6   0    33489.71    33386.16   1014.45 o
  16   6   0       28.32       17.23    194.65 o
  17   6   0    22229.94    21497.42   1053.85 o
  18   6   0      163.92      305.86    231.63 o
  19   6   0     7554.87     6709.30    528.70 o
  20   6   0       25.42     -173.71    301.41 o
  21   6   0      803.70      698.35    334.19 o
   1   7   0    11041.45    11196.58    291.59 o
   2   7   0      232.16      336.30     84.01 o
   3   7   0    19291.85    18600.90    621.18 o
   4   7   0     6900.59     6964.97    280.65 o
   5   7   0    40673.75    44286.71   1165.53 o
   6   7   0     7568.63     8202.99    305.28 o
   7   7   0    34382.16    34316.88    826.83 o
   8   7   0    14055.83    12800.67    396.83 o
   9   7   0    35191.35    34515.93   1080.33 o
  10   7   0     6445.13     6617.77    288.81 o
  11   7   0     9815.21     9740.18    415.72 o
  12   7   0     7506.84     7191.45    523.51 o
  13   7   0      599.45      968.18    204.61 o
  14   7   0      240.58      401.24    196.28 o
  15   7   0      351.35      129.72    196.39 o
  16   7   0      708.28      827.40    245.86 o
  17   7   0       34.54       92.64    219.21 o
  18   7   0     3348.36     3804.31    470.53 o
  19   7   0      499.60       31.91    298.49 o
  20   7   0     4803.04     4741.15    623.55 o
  21   7   0     1344.27      967.23    375.62 o
   0   8   0      200.36       24.12    121.26 o
   1   8   0    25189.63    25403.57    581.11 o
   2   8   0       61.95      123.24     89.64 o
   3   8   0    30774.77    29774.27    921.30 o
   4   8   0      715.58      562.26    134.03 o
   5   8   0     8963.49     8932.24    350.54 o
   6   8   0     1911.10     1782.78    185.83 o
   7   8   0      196.08      380.18    143.30 o
   8   8   0      411.87      506.04    138.14 o
   9   8   0     5289.53     4818.64    248.54 o
  10   8   0     1809.19     1912.62    223.53 o
  11   8   0     4340.19     4188.81    255.25 o
  12   8   0     1546.41     1350.74    185.11 o
  13   8   0     3018.43     3298.15    259.26 o
  14   8   0      777.88      517.81    196.38 o
  15   8   0     1189.87     1418.95    264.89 o
  16   8   0     2482.23     2649.92    316.74 o
  17   8   0       21.44      170.68    239.75 o
  18   8   0     6298.03     6366.92    466.30 o
  19   8   0      818.35      785.74    342.56 o
  20   8   0      322.89      181.15    314.34 o
   1   9   0     4332.00     4415.00    193.06 o
   2   9   0      711.13      761.15    121.77 o
   3   9   0    14654.85    13489.58    461.10 o
   4   9   0    24050.60    23973.58    762.19 o
   5   9   0    13497.07    13248.16    474.86 o
   6   9   0    14354.77    14457.86    548.57 o
   7   9   0      775.71      745.56    177.50 o
   8   9   0     1781.35     2010.19    218.33 o
   9   9   0     2147.95     2432.42    238.01 o
  10   9   0     1950.10     1866.32    198.11 o
  11   9   0     6040.52     5955.02    307.49 o
  12   9   0     6319.92     5979.64    314.57 o
  13   9   0     3654.07     3501.14    270.54 o
  14   9   0     6284.73     5916.29    341.88 o
  15   9   0     5138.06     4881.25    329.75 o
  16   9   0      916.87      966.69    228.67 o
  17   9   0      960.33     1225.41    264.89 o
  18   9   0      173.69      340.51    257.59 o
  19   9   0     2850.07     3959.51    435.86 o
   0  10   0    16701.89    17394.66    650.53 o
   1  10   0     2654.73     2835.25    176.45 o
   2  10   0    19682.50    19898.45    628.76 o
   3  10   0     4677.26     4859.95    277.29 o
   4  10   0     2055.74     2039.18    210.51 o
   5  10   0     3742.37     3577.57    257.74 o
   6  10   0     5253.02     5387.48    307.87 o
   7  10   0    12858.01    12778.85    488.56 o
   8  10   0    14097.14    14896.27    548.64 o
   9  10   0    14023.57    12617.24    503.64 o
  10  10   0     7029.75     6109.78    361.73 o
  11  10   0     2777.46     2991.82    288.47 o
  12  10   0     2542.09     2687.92    256.92 o
  13  10   0      549.25      435.82    190.39 o
  14  10   0       72.82      337.18    193.60 o
  15  10   0     5859.66     6214.60    379.11 o
  16  10   0     1866.81     2069.55    284.87 o
  17  10   0     6041.71     6646.24    476.28 o
  18  10   0     2722.95     2571.10    366.37 o
   1  11   0     2247.66     2036.24    226.15 o
   2  11   0     1136.09     1151.32    222.16 o
   3  11   0    13775.94    13231.75    494.12 o
   4  11   0      494.40      314.97    184.00 o
   5  11   0    28812.54    30666.29   1078.34 o
   6  11   0        7.49      108.16    170.72 o
   7  11   0    17594.13    17516.15    624.10 o
   8  11   0     2905.24     2876.16    278.95 o
   9  11   0     2424.90     2691.38    398.75 o
  10  11   0     6646.08     5859.43    372.57 o
  11  11   0      146.04      104.10    201.40 o
  12  11   0     4239.32     4230.04    351.20 o
  13  11   0      609.32      579.75    244.16 o
  14  11   0     2168.74     2579.31    650.54 o
  15  11   0      771.45      586.51    244.00 o
  16  11   0       30.18       58.31    244.24 o
   0  12   0    10508.29     9456.15    820.90 o
   1  12   0     4961.35     5065.54    366.00 o
   2  12   0     3826.44     4943.51    314.05 o
   3  12   0     4071.52     3923.77    291.23 o
   4  12   0     2580.08     2660.11    268.24 o
   5  12   0     5142.38     5635.65    346.38 o
   6  12   0       54.76      291.28    190.59 o
   7  12   0     1349.05     1351.25    241.26 o
   8  12   0     1506.11     1733.80    252.69 o
   9  12   0       28.30       -4.51    195.92 o
  10  12   0     1920.50     1965.85    302.48 o
  11  12   0     1994.80     1840.33    278.25 o
  12  12   0     2220.38     2545.52    312.92 o
  13  12   0     1399.66     1567.96    290.79 o
  14  12   0     1529.57     1282.96    325.31 o
   1  13   0       63.14      -55.21    242.74 o
   2  13   0     1809.92     1937.52    295.49 o
   3  13   0      133.33      279.51    304.35 o
   4  13   0     4878.22     4407.87    384.55 o
   5  13   0     2581.54     2792.38    352.99 o
   6  13   0    14711.75    14537.41    589.80 o
   7  13   0     7439.53     8018.88    444.09 o
   8  13   0     8680.93     8862.80    545.72 o
   9  13   0     4163.92     4163.93    409.78 o
  10  13   0     1684.82     1677.67    329.94 o
  11  13   0     1815.12     1280.38    326.03 o
  12  13   0       95.96      205.87    269.88 o
   0  14   0       12.69      367.04    402.56 o
   1  14   0     6797.30     6834.81    554.59 o
   2  14   0      109.89      203.20    315.73 o
   3  14   0     2866.25     3257.97    435.62 o
   4  14   0     1195.41     1540.04    308.89 o
   5  14   0      266.09      304.19    250.93 o
   6  14   0     3000.41     3298.39    386.97 o
   7  14   0     1121.78      726.55    286.18 o
   8  14   0     2546.60     2240.97    437.04 o
   9  14   0     5633.20     6622.24    520.81 o
   1  15   0      222.32      795.21    330.69 o
   2  15   0     1348.78     1453.43    365.19 o
   3  15   0      750.69     1234.91    702.50 o
   4  15   0     5890.90     6983.87    612.74 o
 -23   1   1     3683.18     4395.19    648.06 o
 -22   1   1      207.12      552.29    445.11 o
 -21   1   1     3957.75     4378.56    787.35 o
 -20   1   1       83.57      289.91    463.73 o
 -19   1   1     7125.51     7239.46    666.98 o
 -18   1   1     2538.14     2838.95    431.16 o
 -17   1   1     1906.06     1400.66    213.34 o
 -16   1   1     5038.34     5425.83    359.99 o
 -15   1   1     2941.69     2663.86    283.69 o
 -14   1   1     8173.27     8749.13    342.23 o
 -13   1   1    22029.73    21998.69    561.60 o
 -12   1   1     7012.48     6367.35    214.15 o
 -11   1   1    28277.75    28542.51    627.76 o
 -10   1   1        1.39       77.92     68.54 o
  -9   1   1    10938.92    10454.48    258.68 o
  -8   1   1    15618.21    15972.18    359.22 o
  -7   1   1      449.95      495.50     60.33 o
  -6   1   1    91521.35    96650.27   1925.26 o
  -5   1   1     3131.54     3492.86    114.42 o
  -4   1   1    82862.38    84921.71   1685.85 o
  -3   1   1      128.81      101.59     29.64 o
  -2   1   1    68787.12    72279.49   1741.60 o
  -1   1   1     1630.84     1479.99     98.67 o
   0   1   1     6365.47        3.95      7.89 o
   1   1   1      162.20       83.20     33.97 o
   2   1   1    18634.52    20100.76    450.65 o
   3   1   1      550.87      511.75     36.23 o
   4   1   1    43312.41    43677.79    971.73 o
   5   1   1     3913.57     4032.36    131.05 o
   6   1   1    19716.10    19941.38    511.98 o
   7   1   1       83.78      184.43     51.23 o
   8   1   1    10607.42    10104.20    279.01 o
   9   1   1    26026.32    26595.91    642.13 o
  10   1   1       84.46      124.82     79.18 o
  11   1   1    47881.95    50759.39   1182.87 o
  12   1   1     3514.96     3784.98    178.01 o
  13   1   1    38322.15    38684.08   1242.89 o
  14   1   1     2711.09     3111.39    215.17 o
  15   1   1     1668.75     1414.28    311.02 o
  16   1   1     2491.60     2187.05    731.95 o
  17   1   1        6.58      234.10    134.59 o
  18   1   1       26.72     -378.40    252.27 o
  19   1   1     2773.24     3188.91    708.42 o
  20   1   1      827.83      725.55    415.11 o
  21   1   1     5161.47     6768.40    937.33 o
  22   1   1     1765.74     2032.77    551.03 o
  23   1   1     5148.98     7073.69    812.08 o
 -23   2   1     2584.52     3177.72    616.57 o
 -22   2   1     1285.55     1341.14    469.94 o
 -21   2   1      169.39      209.79    375.15 o
 -20   2   1     1599.07     1298.12    416.64 o
 -19   2   1      580.66      900.99    436.10 o
 -18   2   1    24561.66    23440.80    763.20 o
 -17   2   1      613.75      915.02    192.08 o
 -16   2   1    48324.92    49808.30   1363.22 o
 -15   2   1      390.59      468.66    157.50 o
 -14   2   1    51583.27    52080.41   1391.60 o
 -13   2   1    11700.51    12370.52    370.78 o
 -12   2   1    10481.44    10983.35    329.10 o
 -11   2   1    45613.54    47264.10    995.16 o
 -10   2   1     5921.09     6164.84    178.02 o
  -9   2   1    48800.65    51238.29   1054.01 o
  -8   2   1      397.31      480.80     44.16 o
  -7   2   1    26499.83    26381.04    555.69 o
  -6   2   1    34507.44    35885.85    912.16 o
  -5   2   1      780.61      933.01    124.07 o
  -4   2   1    24984.58    26010.96    661.36 o
  -3   2   1   153932.97   159782.59   3468.65 o
  -2   2   1    33101.28    36260.15    719.05 o
  -1   2   1   363011.53   331003.78   7139.95 o
   0   2   1     2950.00     2989.19     80.14 o
   1   2   1   308224.22   291715.81   5582.67 o
   2   2   1    52962.46    57903.06   1252.92 o
   3   2   1    44853.87    49540.03   1079.67 o
   4   2   1     9580.37     9529.45    243.09 o
   5   2   1      964.79      859.91     56.72 o
   6   2   1    15998.24    15207.66    376.34 o
   7   2   1    19978.05    19893.67    484.73 o
   8   2   1    60905.94    64263.17   1448.13 o
   9   2   1    57954.23    58876.09   1340.16 o
  10   2   1     9751.21    10397.18    306.06 o
  11   2   1    36469.55    36790.48    885.07 o
  12   2   1      437.67      534.16    100.11 o
  13   2   1    20735.46    21292.63    860.71 o
  14   2   1    26352.05    27329.44    811.88 o
  15   2   1     1034.40      851.56    180.13 o
  16   2   1    45632.16    47095.54   1676.34 o
  17   2   1       33.70     -148.60    180.06 o
  18   2   1    13975.63    13991.12   1214.02 o
  19   2   1      553.90      332.40    356.91 o
  20   2   1     2654.39     2402.15    502.30 o
  21   2   1      309.31      427.41    495.30 o
  22   2   1      270.19      -53.49    408.83 o
  23   2   1     2533.25     2355.44    608.20 o
 -23   3   1     7346.24     8407.48    834.36 o
 -22   3   1      224.30      511.01    422.78 o
 -21   3   1    12438.54    12898.89    953.11 o
 -20   3   1      284.80       52.16    343.75 o
 -19   3   1    16778.97    17063.67    635.02 o
 -18   3   1     2517.34     2832.08    271.01 o
 -17   3   1     4765.39     5320.08    329.81 o
 -16   3   1    10748.02    10803.76    448.72 o
 -15   3   1     6787.87     7280.20    351.17 o
 -14   3   1    17285.34    18003.75    591.25 o
 -13   3   1    42196.85    41367.85   1131.55 o
 -12   3   1    15660.18    16351.52    526.24 o
 -11   3   1    43864.23    44414.17   1176.12 o
 -10   3   1     4311.33     4288.00    211.66 o
  -9   3   1    23719.91    23791.59    664.77 o
  -8   3   1    24774.29    25614.83    721.50 o
  -7   3   1    17561.65    17870.49    501.54 o
  -6   3   1   188357.25   193848.53   4681.04 o
  -5   3   1     2381.98     2543.96    123.70 o
  -4   3   1   219376.22   220571.20   5298.31 o
  -3   3   1      333.84      248.68     45.01 o
  -2   3   1   197271.84   196063.92   3795.38 o
  -1   3   1     2385.66     2468.85     84.31 o
   0   3   1    17847.57    18678.42    396.56 o
   1   3   1    24117.86    25043.31    738.20 o
   2   3   1    89499.98    94563.36   1830.38 o
   3   3   1    10564.78    10383.90    257.24 o
   4   3   1   148275.11   155131.03   3336.41 o
   5   3   1      360.09      380.33     53.16 o
   6   3   1    83822.59    88420.13   1957.27 o
   7   3   1     5838.36     5487.12    178.65 o
   8   3   1    55408.84    58459.54   1325.62 o
   9   3   1    36406.29    35404.50    933.46 o
  10   3   1     4848.03     4607.50    190.84 o
  11   3   1   106960.92   109615.86   2452.06 o
  12   3   1     2038.35     2087.70    191.32 o
  13   3   1    85287.15    89457.98   2281.00 o
  14   3   1     8423.23     7566.73    350.63 o
  15   3   1     5977.03     6276.99    434.64 o
  16   3   1     2516.71     3225.00    316.80 o
  17   3   1      323.37      554.52    260.93 o
  18   3   1      209.61      491.40    366.97 o
  19   3   1     6405.34     7119.84    487.21 o
  20   3   1      658.98     1043.89    421.40 o
  21   3   1    19446.57    19870.83   1199.65 o
  22   3   1     1533.50     1363.63    499.95 o
  23   3   1     9789.44    11281.70    962.74 o
 -23   4   1        6.92       35.82    437.13 o
 -22   4   1       82.40       94.51    412.43 o
 -21   4   1      318.67      895.89    410.23 o
 -20   4   1      380.11      522.92    326.98 o
 -19   4   1        5.23     -302.13    208.46 o
 -18   4   1    11596.44    11740.74    511.22 o
 -17   4   1     1024.82      611.54    241.02 o
 -16   4   1    15440.82    16486.50    591.32 o
 -15   4   1     1274.78     1821.97    224.48 o
 -14   4   1    44554.19    44253.19   1798.95 o
 -13   4   1    16257.30    15482.90    532.51 o
 -12   4   1     5897.64     4879.04    361.44 o
 -11   4   1    49031.15    51330.16   1352.89 o
 -10   4   1      955.22     1251.94    146.00 o
  -9   4   1    23309.38    22925.08    654.93 o
  -8   4   1      605.73      562.92    104.99 o
  -7   4   1     2984.81     2923.43    331.54 o
  -6   4   1    10610.43     9893.93    315.24 o
  -5   4   1     1310.90     1257.88    100.72 o
  -4   4   1     8574.88     8405.23    210.54 o
  -3   4   1    62024.54    65714.63   1300.63 o
  -2   4   1     1232.38     1408.31     78.02 o
  -1   4   1   106340.54   111415.84   2214.51 o
   0   4   1     2886.77     3035.49    101.39 o
   1   4   1   148124.00   155632.83   3080.43 o
   2   4   1    26895.27    27967.86    637.09 o
   3   4   1    35669.68    37424.13    752.24 o
   4   4   1    32428.92    34480.56    702.18 o
   5   4   1    12075.16    12967.12    382.14 o
   6   4   1    10824.90    10451.80    288.82 o
   7   4   1     2461.11     2219.16    112.99 o
   8   4   1    20582.98    21200.46    530.61 o
   9   4   1    22915.16    23749.47    680.17 o
  10   4   1      980.74      944.58    145.41 o
  11   4   1    23721.18    22996.56    925.68 o
  12   4   1    11520.47    11599.76    436.19 o
  13   4   1     7862.84     7848.41    393.48 o
  14   4   1    21454.40    20341.83    665.56 o
  15   4   1     3089.74     2909.53    258.84 o
  16   4   1    28189.56    29599.13    920.18 o
  17   4   1      278.88      305.04    229.21 o
  18   4   1    11334.36    11621.66   1294.60 o
  19   4   1      505.07        9.82    252.23 o
  20   4   1     5095.72     4758.19    448.55 o
  21   4   1       52.60     -187.52    380.26 o
  22   4   1       66.87       34.22    424.26 o
 -22   5   1      664.38     1357.45    514.45 o
 -21   5   1      360.17      719.94    297.69 o
 -20   5   1      642.70      571.98    260.92 o
 -19   5   1     3092.97     2872.72    320.49 o
 -18   5   1      108.50      -65.62    194.65 o
 -17   5   1     1300.39     1519.91    244.33 o
 -16   5   1       35.51       41.22    169.37 o
 -15   5   1      922.43     1071.82    220.54 o
 -14   5   1      889.81     1033.90    194.57 o
 -13   5   1      632.25      881.46    176.98 o
 -12   5   1       61.14      105.31    188.55 o
 -11   5   1      167.13      183.63    136.23 o
 -10   5   1     4757.52     4716.71    246.97 o
  -9   5   1     3748.67     3741.74    211.53 o
  -8   5   1    12627.42    13545.67    432.47 o
  -7   5   1    16291.34    17602.74    555.77 o
  -6   5   1     7954.91     7441.17    241.48 o
  -5   5   1    10315.34    10560.71    296.78 o
  -4   5   1     3665.18     3463.03    126.35 o
  -3   5   1     3015.46     2829.59    123.47 o
  -2   5   1     4704.93     4869.23    146.65 o
  -1   5   1      920.71      959.57     68.05 o
   0   5   1     4994.62     5133.46    163.26 o
   1   5   1     3141.55     3044.20    111.72 o
   2   5   1     5331.65     5242.71    246.66 o
   3   5   1     3944.36     4089.00    148.44 o
   4   5   1      273.89      146.79     53.63 o
   5   5   1    21699.20    22030.41    477.47 o
   6   5   1     7611.17     7122.84    265.97 o
   7   5   1     1920.55     1841.36    112.33 o
   8   5   1    29608.20    30167.41    736.04 o
   9   5   1     4412.09     4824.88    244.15 o
  10   5   1     6515.00     6772.87    365.14 o
  11   5   1     4731.58     4975.54    275.23 o
  12   5   1     4690.51     4202.34    273.07 o
  13   5   1     2748.62     2765.39    342.01 o
  14   5   1     3787.81     3797.95    283.38 o
  15   5   1       15.00      120.92    176.69 o
  16   5   1     1152.23     1207.95    215.70 o
  17   5   1       67.87       21.29    328.94 o
  18   5   1       21.43      113.63    233.52 o
  19   5   1      170.07      171.19    275.00 o
  20   5   1     1609.89     1593.76    336.83 o
  21   5   1     2205.81     2023.94    365.38 o
  22   5   1     1168.33     1132.25    493.00 o
 -22   6   1      600.14      990.60    354.47 o
 -21   6   1       22.47      107.10    309.85 o
 -20   6   1       44.96      399.63    258.62 o
 -19   6   1     3125.47     3668.62    364.77 o
 -18   6   1      649.04      795.23    248.66 o
 -17   6   1     7753.36     7179.75    437.49 o
 -16   6   1     4109.22     4980.97    351.51 o
 -15   6   1      668.57      762.23    211.67 o
 -14   6   1      301.84      368.31    188.11 o
 -13   6   1      120.27      -55.07    160.25 o
 -12   6   1      579.08      594.43    172.38 o
 -11   6   1     1310.91     1553.18    192.06 o
 -10   6   1    10561.37    10742.31    908.59 o
  -9   6   1     7551.93     7999.01    333.03 o
  -8   6   1     8710.61     8887.09    297.85 o
  -7   6   1    15470.16    15293.72    418.61 o
  -6   6   1     1229.06     1605.02    126.63 o
  -5   6   1      535.68      518.70     90.01 o
  -4   6   1    10514.34    11214.16    318.84 o
  -3   6   1     1370.79     1528.93    106.81 o
  -2   6   1    20372.35    20945.23    468.93 o
  -1   6   1    11241.27    11978.00    296.01 o
   0   6   1    21712.43    22138.84    492.07 o
   1   6   1    12932.04    14178.30    339.14 o
   2   6   1    53218.89    56888.48   1431.95 o
   3   6   1       39.09       73.58     67.89 o
   4   6   1     4798.53     4925.72    178.87 o
   5   6   1     4904.53     4852.01    195.03 o
   6   6   1     1561.74     1735.90    131.42 o
   7   6   1    16566.67    18234.42    483.06 o
   8   6   1    11405.60    11979.20    431.65 o
   9   6   1     3268.85     3327.56    344.79 o
  10   6   1    10277.98    10473.73    405.67 o
  11   6   1     3880.67     3920.66    260.56 o
  12   6   1     4067.50     3675.92    270.38 o
  13   6   1       50.82      123.85    169.75 o
  14   6   1      488.17      125.74    198.81 o
  15   6   1      297.47      589.70    212.00 o
  16   6   1     2883.45     2779.42    293.77 o
  17   6   1     4569.39     4581.62    424.47 o
  18   6   1     1523.74     1932.66    339.95 o
  19   6   1     2191.03     2272.94    370.27 o
  20   6   1       21.14      189.18    297.21 o
  21   6   1       26.66      129.27    310.16 o
 -21   7   1     5197.48     4280.17    499.61 o
 -20   7   1     1970.48     1975.13    335.31 o
 -19   7   1     6600.35     6793.03    502.11 o
 -18   7   1      263.60      269.21    229.34 o
 -17   7   1      262.71      254.68    222.43 o
 -16   7   1     4132.81     4282.47    346.11 o
 -15   7   1     3845.99     3954.57    321.29 o
 -14   7   1     3087.40     3540.65    294.31 o
 -13   7   1    15522.73    15860.19    579.64 o
 -12   7   1     5934.49     5959.99    331.33 o
 -11   7   1    21576.36    22400.29    577.14 o
 -10   7   1      172.18      262.73    131.30 o
  -9   7   1     4105.13     3565.08    211.03 o
  -8   7   1    11561.09    11813.18    608.88 o
  -7   7   1      138.32       80.37    105.47 o
  -6   7   1    46873.45    50142.32   1309.41 o
  -5   7   1     6233.70     5621.10    248.68 o
  -4   7   1    57919.13    57053.61   1537.91 o
  -3   7   1     9370.85     9907.33    299.61 o
  -2   7   1    26430.78    27254.20    604.11 o
  -1   7   1      454.73      456.89     80.11 o
   0   7   1      894.69      901.47     91.75 o
   1   7   1      284.76      365.88     78.60 o
   2   7   1    24808.43    25024.12    612.38 o
   3   7   1     1483.93     1339.87    194.37 o
   4   7   1    58271.95    60158.75   1359.27 o
   5   7   1     8461.13     7992.83    264.84 o
   6   7   1    39443.51    39829.47    933.79 o
   7   7   1      545.03      693.20    125.96 o
   8   7   1     3701.94     3909.57    211.37 o
   9   7   1    13042.79    13024.63    411.29 o
  10   7   1     1539.84     1375.55    167.54 o
  11   7   1    16293.03    16536.91    658.37 o
  12   7   1     4064.95     4178.97    331.54 o
  13   7   1    18115.75    18302.52    963.28 o
  14   7   1     7951.33     8505.67    498.44 o
  15   7   1     6522.03     6238.79    391.12 o
  16   7   1     7793.01     8228.63    454.53 o
  17   7   1      714.76      408.69    344.70 o
  18   7   1      137.02       26.95    277.81 o
  19   7   1     6294.56     6037.93    537.24 o
  20   7   1     1261.99      955.25    347.89 o
 -20   8   1      816.08      579.77    340.39 o
 -19   8   1     1214.98     1093.86    304.03 o
 -18   8   1     9526.53     9090.01    605.22 o
 -17   8   1     1987.48     2592.74    354.83 o
 -16   8   1    16608.78    16071.78    658.31 o
 -15   8   1        8.13     -122.48    198.20 o
 -14   8   1    17194.19    16325.67    665.56 o
 -13   8   1     7097.39     6655.59    329.36 o
 -12   8   1     1551.12     1567.05    194.44 o
 -11   8   1    13104.44    12975.06    442.37 o
 -10   8   1     2802.68     3155.82    227.22 o
  -9   8   1    34069.71    33222.73   1281.46 o
  -8   8   1    10736.15    10863.83    372.39 o
  -7   8   1    37448.32    36683.16   1588.18 o
  -6   8   1     7495.91     7754.01    324.08 o
  -5   8   1     4296.60     4405.04    238.45 o
  -4   8   1      263.30      211.17    106.58 o
  -3   8   1     7483.44     8125.12    280.87 o
  -2   8   1        0.90      -61.59     85.43 o
  -1   8   1    38577.25    38737.54    841.14 o
   0   8   1     1202.93     1312.97    116.37 o
   1   8   1    79375.69    83560.77   1717.49 o
   2   8   1      116.21      200.60     99.04 o
   3   8   1    42598.03    44938.69   1186.18 o
   4   8   1    11844.76    12713.90    372.91 o
   5   8   1     2743.39     2479.11    194.87 o
   6   8   1    34312.95    32935.64    919.07 o
   7   8   1      171.61      444.71    149.26 o
   8   8   1    28711.46    28784.15    735.29 o
   9   8   1     6750.40     6323.85    285.87 o
  10   8   1     6364.64     6322.44    293.87 o
  11   8   1    11570.31    11209.73    404.82 o
  12   8   1       88.49       12.77    142.86 o
  13   8   1      127.39      237.20    159.80 o
  14   8   1    11774.83    10369.39    491.59 o
  15   8   1        1.06      -57.59    211.80 o
  16   8   1    16096.38    15950.65    657.17 o
  17   8   1      882.04      614.05    308.34 o
  18   8   1    12538.40    10944.91    675.66 o
  19   8   1      227.29      577.46    332.80 o
  20   8   1     3552.77     2955.07    450.55 o
 -19   9   1     5883.64     6220.51    466.55 o
 -18   9   1      799.20      754.91    256.46 o
 -17   9   1     3782.38     3977.34    342.68 o
 -16   9   1      670.60      798.46    227.28 o
 -15   9   1      177.12      433.88    211.56 o
 -14   9   1     1004.37     1226.91    216.97 o
 -13   9   1     3107.93     3387.54    269.96 o
 -12   9   1        9.50      136.29    154.79 o
 -11   9   1    11000.88    10936.92    409.53 o
 -10   9   1     7691.58     6732.18    311.53 o
  -9   9   1    11424.59    12226.08    471.37 o
  -8   9   1    19528.62    19644.41    639.29 o
  -7   9   1    21443.65    21680.55    682.51 o
  -6   9   1    37518.73    37942.02   1056.23 o
  -5   9   1     4031.06     4088.73    253.18 o
  -4   9   1    28995.04    28197.57    832.60 o
  -3   9   1      953.68      952.10    137.60 o
  -2   9   1    11910.82    11974.35    398.54 o
  -1   9   1     3279.99     3255.62    171.67 o
   0   9   1      495.44      566.52    114.89 o
   1   9   1     6087.35     6140.05    226.41 o
   2   9   1    14794.99    15555.83    444.40 o
   3   9   1      366.72      360.13    118.94 o
   4   9   1    52291.93    53316.20   1247.26 o
   5   9   1      595.62      513.63    158.22 o
   6   9   1    35607.03    36762.37   1030.87 o
   7   9   1     5521.98     4779.87    281.23 o
   8   9   1    27162.38    28446.30    972.08 o
   9   9   1    15564.48    15775.18    761.05 o
  10   9   1     5523.85     4973.10    275.36 o
  11   9   1    12421.61    12414.07    620.62 o
  12   9   1     1445.93     1160.53    200.88 o
  13   9   1    10797.23    11159.54    444.79 o
  14   9   1      944.30     1191.20    223.68 o
  15   9   1     1300.00     1339.61    233.40 o
  16   9   1       40.57     -111.10    221.11 o
  17   9   1      663.39      684.60    272.91 o
  18   9   1      368.40      599.17    285.49 o
  19   9   1     4111.43     4345.21    447.71 o
 -18  10   1      182.02      422.57    247.72 o
 -17  10   1      782.12      181.94    229.58 o
 -16  10   1     1768.23     1742.06    269.95 o
 -15  10   1     1397.05     1211.21    229.94 o
 -14  10   1     1759.79     1729.11    238.16 o
 -13  10   1     4814.92     4735.67    312.52 o
 -12  10   1     5205.18     5567.68    330.02 o
 -11  10   1     4475.01     5113.24    351.63 o
 -10  10   1     2692.64     2478.72    266.99 o
  -9  10   1     3117.23     3478.33    283.06 o
  -8  10   1     1874.00     2060.76    232.24 o
  -7  10   1     2196.17     2317.22    235.34 o
  -6  10   1      538.57      748.39    174.34 o
  -5  10   1     1317.33     1149.15    187.45 o
  -4  10   1     5568.97     5114.23    364.58 o
  -3  10   1      158.32      207.17    184.57 o
  -2  10   1     8199.41     8477.73    320.36 o
  -1  10   1     6944.46     6651.07    276.98 o
   0  10   1     7617.19     7463.64    268.51 o
   1  10   1     5341.75     5319.57    247.32 o
   2  10   1    11182.39    11553.77    384.68 o
   3  10   1     6370.86     6452.07    277.38 o
   4  10   1     9318.98     9193.44    386.00 o
   5  10   1     8415.04     8140.54    365.62 o
   6  10   1     1593.15     1596.15    209.17 o
   7  10   1     4356.98     4446.60    291.76 o
   8  10   1       11.86      -40.69    159.90 o
   9  10   1        6.40      241.79    174.57 o
  10  10   1     2691.87     2566.12    271.77 o
  11  10   1     1268.68     1704.44    247.94 o
  12  10   1     4034.17     4279.10    295.18 o
  13  10   1      742.01      956.82    213.73 o
  14  10   1     3539.78     4169.94    318.79 o
  15  10   1     1335.82     1684.91    275.67 o
  16  10   1     5658.21     5615.70    515.53 o
  17  10   1     3839.80     3600.53    386.23 o
 -16  11   1      414.00      646.13    238.36 o
 -15  11   1     1475.97     1764.21    267.70 o
 -14  11   1     2613.91     2370.71    313.84 o
 -13  11   1      955.90      871.72    252.50 o
 -12  11   1     2509.62     2237.73    293.60 o
 -11  11   1      116.27      158.29    194.58 o
 -10  11   1     7075.34     6494.59    384.90 o
  -9  11   1     3236.20     3081.86    292.93 o
  -8  11   1     5486.97     5829.34    354.34 o
  -7  11   1    14608.77    14059.44    538.59 o
  -6  11   1      493.47      698.80    193.11 o
  -5  11   1    15169.16    14667.58    599.27 o
  -4  11   1     1275.56     1046.64    196.17 o
  -3  11   1     6911.35     7039.90    345.92 o
  -2  11   1      646.11      566.17    154.08 o
  -1  11   1     4234.36     4030.57    238.11 o
   0  11   1       25.02      140.67    143.06 o
   1  11   1      449.11      540.71    174.31 o
   2  11   1      424.76      406.83    140.11 o
   3  11   1     7872.39     7522.80    360.14 o
   4  11   1      196.38      236.01    169.19 o
   5  11   1    15900.05    15875.19    568.69 o
   6  11   1     1001.75      996.58    252.35 o
   7  11   1     9410.00     9137.94    427.92 o
   8  11   1     7515.60     7777.02    404.54 o
   9  11   1     3227.95     3396.20    296.55 o
  10  11   1     4916.18     5113.69    356.65 o
  11  11   1        5.01     -144.18    197.55 o
  12  11   1     5047.40     4715.81    393.63 o
  13  11   1     1099.07     1188.14    381.44 o
  14  11   1     2902.99     2811.38    548.23 o
  15  11   1     1451.44     1613.18    299.15 o
  16  11   1      642.92      708.18    275.91 o
 -14  12   1      159.91      125.39    246.68 o
 -13  12   1      260.00      236.12    240.12 o
 -12  12   1      412.80      647.88    247.67 o
 -11  12   1       61.56      250.48    222.73 o
 -10  12   1     6997.15     7004.62    423.27 o
  -9  12   1     3161.26     3521.70    313.95 o
  -8  12   1     9906.24     9709.97    466.26 o
  -7  12   1     5727.56     5899.23    363.61 o
  -6  12   1     2322.95     2368.77    262.18 o
  -5  12   1      449.39      267.76    191.38 o
  -4  12   1      799.67      558.42    197.50 o
  -3  12   1       29.47     -238.60    159.06 o
  -2  12   1     2838.02     3071.69    290.52 o
  -1  12   1     4220.98     3764.83    308.75 o
   0  12   1     7037.37     7497.00    364.85 o
   1  12   1     1849.24     2029.85    272.87 o
   2  12   1     5785.20     6487.41    411.61 o
   3  12   1      959.63     1183.33    248.67 o
   4  12   1     2752.03     3022.16    364.42 o
   5  12   1     2279.37     2630.32    313.18 o
   6  12   1     1343.96     1386.82    237.04 o
   7  12   1     8449.85     8115.60    425.38 o
   8  12   1     4863.31     4679.36    352.82 o
   9  12   1     4780.12     5038.98    417.95 o
  10  12   1     2368.74     1996.67    318.69 o
  11  12   1      543.73      183.66    242.49 o
  12  12   1      189.00       78.21    253.88 o
  13  12   1       25.78      250.05    277.89 o
  14  12   1      462.27      396.16    322.21 o
 -12  13   1      451.51      716.26    270.85 o
 -11  13   1     2035.10     1943.64    301.58 o
 -10  13   1      521.12      814.10    260.61 o
  -9  13   1      334.88        4.75    214.07 o
  -8  13   1     1323.31     1698.99    268.06 o
  -7  13   1     2086.12     2510.45    299.47 o
  -6  13   1     6422.57     6719.40    404.50 o
  -5  13   1     2933.25     3333.33    395.91 o
  -4  13   1     9273.59     9722.38   1066.95 o
  -3  13   1      648.64     1233.75    282.42 o
  -2  13   1     2386.51     2655.07    312.50 o
  -1  13   1       75.05     -144.77    237.16 o
   0  13   1       74.74      280.15    268.77 o
   1  13   1      997.83      891.98    257.67 o
   2  13   1     1541.40     1208.44    266.25 o
   3  13   1     4585.80     5095.57    399.00 o
   4  13   1     7350.49     7429.01    469.44 o
   5  13   1     5020.10     5405.41    414.68 o
   6  13   1     6267.19     6495.56    451.82 o
   7  13   1      516.92      645.97    260.34 o
   8  13   1      909.46     1282.19    301.57 o
   9  13   1     1263.30     1432.92    306.24 o
  10  13   1       78.28       -6.48    328.04 o
  11  13   1     1491.27     1672.42    333.29 o
  12  13   1      527.21      313.75    285.07 o
  -9  14   1     3458.37     3128.66    405.80 o
  -8  14   1      572.19      544.96    292.67 o
  -7  14   1     1138.58     1340.56    311.27 o
  -6  14   1     1738.80     2141.46    398.81 o
  -5  14   1       97.66     -429.20    286.13 o
  -4  14   1     1128.92     1093.68    337.64 o
  -3  14   1     3475.07     3960.35    459.01 o
  -2  14   1      653.71      784.56    295.66 o
  -1  14   1     4060.30     3877.81    595.94 o
   0  14   1      685.88     1355.62    338.03 o
   1  14   1     5584.07     5730.91    520.01 o
   2  14   1      613.91      339.90    250.40 o
   3  14   1     4474.39     3998.03    398.42 o
   4  14   1     1705.14     1282.50    296.09 o
   5  14   1      296.93       52.77    249.26 o
   6  14   1     3933.05     3988.01    412.64 o
   7  14   1      257.24      283.62    277.18 o
   8  14   1     1057.82     1420.93    321.82 o
   9  14   1     1481.20     1550.01    343.11 o
  -4  15   1     2288.35     2600.54    432.53 o
  -3  15   1     2330.86     2428.49    420.70 o
  -2  15   1      117.62       54.22    294.41 o
  -1  15   1      573.44      441.08    321.23 o
   0  15   1      704.45      294.11    298.36 o
   1  15   1       47.10     -387.56    266.41 o
   2  15   1      242.92      206.17    331.52 o
   3  15   1      522.72      298.13    315.31 o
   4  15   1      965.51      941.27    362.79 o
 -24   0   2     2054.11     1010.34    757.76 o
 -23   0   2     6086.87     6468.54   1061.65 o
 -22   0   2       43.27     -165.76    520.96 o
 -21   0   2      502.73      197.33    540.69 o
 -20   0   2      380.08      789.33    489.38 o
 -19   0   2     2922.28     3591.44    686.72 o
 -18   0   2     1936.29     3034.97    651.20 o
 -17   0   2    63530.20    65640.55   3571.71 o
 -16   0   2       36.68      400.64    166.05 o
 -15   0   2    82452.85    81553.23   2398.32 o
 -14   0   2    10052.76    10426.97    418.03 o
 -13   0   2    35370.43    35665.44   1101.06 o
 -12   0   2    40142.85    41823.83   1262.01 o
 -11   0   2      483.34      597.06    105.81 o
 -10   0   2    61303.29    64075.36   1856.61 o
  -9   0   2      715.97     1031.06    100.48 o
  -8   0   2    82935.38    84632.32   2405.13 o
  -7   0   2    14514.42    14831.58    465.42 o
  -6   0   2    55179.81    53503.44   1522.95 o
  -5   0   2    35097.21    31975.67   1493.02 o
  -4   0   2     1429.46     1906.25    710.40 o
  -3   0   2    10290.80    10367.83    552.53 o
  -2   0   2   383527.50   231375.81  10861.16 o
  -1   0   2     4432.26        0.00      7.89 o
   0   0   2   271424.88      -23.68     15.79 o
   1   0   2      259.07      191.28     82.88 o
   2   0   2    70069.72    66839.88   4818.85 o
   3   0   2     4543.97     3120.64    741.97 o
   4   0   2    48232.18    51124.79   2478.49 o
   5   0   2    65931.13    70562.00   3409.90 o
   6   0   2      159.96      155.56    114.45 o
   7   0   2    81159.08    85669.75   4163.71 o
   8   0   2    23755.78    23241.77   1294.50 o
   9   0   2    94318.80   101128.73   4941.20 o
  10   0   2    28365.46    27938.28   1570.76 o
  11   0   2     7558.08     8264.27    682.77 o
  12   0   2    44153.09    46199.38   2498.22 o
  13   0   2     3778.37     3577.19    298.49 o
  14   0   2     1686.67     1971.82    255.17 o
  15   0   2    55632.54    57429.59   2195.75 o
  16   0   2      533.46      535.23    217.54 o
  17   0   2    21444.44    26572.74   1803.62 o
  18   0   2     1712.68     1807.56    599.89 o
  19   0   2    10528.58    10071.83   1128.74 o
  20   0   2       37.39      153.92    544.64 o
  21   0   2     2782.53     2845.53    824.85 o
  22   0   2      833.06     -236.80    576.21 o
  23   0   2      960.01     2056.20    773.54 o
 -24   1   2     2614.59     2372.18    559.25 o
 -23   1   2       36.50      -24.02    459.78 o
 -22   1   2     9178.88    10507.95    856.40 o
 -21   1   2       60.84      626.00    375.15 o
 -20   1   2    15503.52    16738.22   1014.35 o
 -19   1   2     1206.04     1882.12    393.90 o
 -18   1   2    15389.09    16473.71    920.12 o
 -17   1   2     8360.53     8051.75    750.05 o
 -16   1   2      641.88      747.33    172.03 o
 -15   1   2    26832.74    27771.07    942.35 o
 -14   1   2     7278.19     7107.76    253.80 o
 -13   1   2    21125.81    21421.96    548.19 o
 -12   1   2    42417.93    41930.20    973.89 o
 -11   1   2    21489.28    20944.52    476.48 o
 -10   1   2    36774.24    39499.70    832.76 o
  -9   1   2     8808.65     9045.12    241.13 o
  -8   1   2     4602.31     4554.01    146.49 o
  -7   1   2    52705.37    56336.40   1142.20 o
  -6   1   2    28635.35    29454.96    608.81 o
  -5   1   2   176931.59   181346.16   3885.75 o
  -4   1   2     4782.69     5067.92    162.73 o
  -3   1   2   319719.63   302195.63   6538.12 o
  -2   1   2       54.89       92.01     22.22 o
  -1   1   2   115081.39   109498.48   2554.89 o
   0   1   2     9617.27     9840.48    291.12 o
   1   1   2      922.98      913.66     47.42 o
   2   1   2     5216.55     4924.78    269.62 o
   3   1   2    51321.52    51571.01   1281.73 o
   4   1   2     3256.46     2829.10    100.35 o
   5   1   2    27956.55    26983.75    621.52 o
   6   1   2      167.04      133.13     46.98 o
   7   1   2    92424.01    96857.88   2140.07 o
   8   1   2      671.03      561.20     71.88 o
   9   1   2    26663.02    26239.81    637.86 o
  10   1   2   120267.26   127561.27   3184.89 o
  11   1   2     1373.85     1579.37    158.93 o
  12   1   2    90230.65    96088.46   2449.26 o
  13   1   2      396.15      640.87    132.10 o
  14   1   2    16748.49    17620.29    576.15 o
  15   1   2      727.85     1172.44    243.65 o
  16   1   2     4516.76     4705.42   1018.84 o
  17   1   2       88.29      -51.78    127.40 o
  18   1   2      545.03      827.14    358.83 o
  19   1   2     1372.20     1298.45    397.49 o
  20   1   2    11192.31    13107.67   2093.69 o
  21   1   2     2133.42     3092.25    572.07 o
  22   1   2    13255.27    17113.74   1833.22 o
  23   1   2       34.94      949.40    512.04 o
 -24   2   2      178.72      201.38    437.14 o
 -23   2   2      325.86       51.24    412.99 o
 -22   2   2      913.37     1415.29    473.11 o
 -21   2   2       43.79     -429.85    310.03 o
 -20   2   2        3.41      110.54    528.85 o
 -19   2   2      453.97      807.95    355.41 o
 -18   2   2        0.46       70.31    175.46 o
 -17   2   2     4709.79     5205.81    431.85 o
 -16   2   2        4.01      -39.64    191.45 o
 -15   2   2    23686.30    22486.28    925.11 o
 -14   2   2       69.02       22.27    131.82 o
 -13   2   2     3645.14     4058.93    232.24 o
 -12   2   2    11296.77    11141.33    292.73 o
 -11   2   2       65.55       47.09     54.82 o
 -10   2   2     2796.81     2596.53    126.38 o
  -9   2   2      241.58      224.57     60.36 o
  -8   2   2     5751.60     5580.33    227.70 o
  -7   2   2     3016.86     3015.85    110.91 o
  -6   2   2     3822.02     3475.81    144.99 o
  -5   2   2    72401.67    76763.21   1874.64 o
  -4   2   2    20648.40    21201.31    549.80 o
  -3   2   2     2954.05     3089.67    102.95 o
  -2   2   2    84678.55    84454.90   1647.26 o
  -1   2   2    29313.15    30955.04   1028.48 o
   0   2   2     1348.76     1394.45    123.09 o
   1   2   2      511.52      363.17     56.76 o
   2   2   2   200891.38   199547.34   4266.03 o
   3   2   2     1794.07     1885.22     81.30 o
   4   2   2     2039.42     2172.84     90.77 o
   5   2   2     4395.41     4167.73    138.17 o
   6   2   2       88.19       30.55     46.07 o
   7   2   2      304.35      307.83     56.00 o
   8   2   2     9406.90     9295.22    266.75 o
   9   2   2     1388.50     1441.61    102.02 o
  10   2   2    17151.90    17372.63    458.43 o
  11   2   2      414.43      408.26     92.24 o
  12   2   2     8469.35     8069.12    278.67 o
  13   2   2     8616.72     9273.61    440.91 o
  14   2   2     1266.04     1234.00    268.21 o
  15   2   2     6173.14     5335.77    362.28 o
  16   2   2     3784.80     3221.58    310.33 o
  17   2   2     6467.07     7448.78    583.60 o
  18   2   2     1237.10     1240.17    287.22 o
  19   2   2     2586.33     3065.75    779.46 o
  20   2   2       22.19      130.27    379.26 o
  21   2   2     1798.07     2150.51    605.81 o
  22   2   2      319.61      157.25    443.06 o
  23   2   2      289.89     1161.22    545.58 o
 -23   3   2      717.54      163.53    437.18 o
 -22   3   2      296.49      552.03    627.52 o
 -21   3   2      158.59      613.42    369.41 o
 -20   3   2       95.26       23.41    329.85 o
 -19   3   2      144.67      -19.54    186.75 o
 -18   3   2       62.03      153.06    182.96 o
 -17   3   2      176.03      163.63    168.47 o
 -16   3   2      766.39      871.15    190.48 o
 -15   3   2     1355.28     1385.00    195.93 o
 -14   3   2    13452.51    12736.27    464.74 o
 -13   3   2     1403.27     1732.15    184.94 o
 -12   3   2     3670.86     3279.58    210.65 o
 -11   3   2     1485.54     1531.20    153.86 o
 -10   3   2     3448.74     3586.86    193.71 o
  -9   3   2     3780.80     3989.87    193.86 o
  -8   3   2      540.28      585.21    137.29 o
  -7   3   2     2106.09     2008.13    157.22 o
  -6   3   2     7225.05     7261.01    243.01 o
  -5   3   2    10371.35    10286.44    306.10 o
  -4   3   2     5521.93     5564.60    164.27 o
  -3   3   2      324.48      386.01     48.06 o
  -2   3   2     6515.31     6676.36    181.21 o
  -1   3   2     2397.38     2578.77     95.73 o
   0   3   2    42266.11    45087.73    991.13 o
   1   3   2     3463.30     3419.31    129.63 o
   2   3   2     9240.80     9428.64    213.04 o
   3   3   2     7046.74     7791.93    202.86 o
   4   3   2    10772.54    11345.85    283.06 o
   5   3   2     8303.55     8274.93    230.25 o
   6   3   2     2369.27     2420.34    110.27 o
   7   3   2      990.57      974.37    148.65 o
   8   3   2     1393.28     1498.93    133.71 o
   9   3   2     5018.74     4898.81    179.96 o
  10   3   2      411.72      550.40     85.06 o
  11   3   2     3109.54     3517.80    173.20 o
  12   3   2     2449.74     2700.29    156.83 o
  13   3   2    10502.37    11057.63    429.64 o
  14   3   2     2230.41     2514.47    278.25 o
  15   3   2     2043.45     2191.55    271.78 o
  16   3   2       21.43     -110.04    179.75 o
  17   3   2      225.92      -48.65    330.86 o
  18   3   2       50.01      -40.34    303.98 o
  19   3   2      403.72      695.22    268.49 o
  20   3   2      498.65      571.81    397.61 o
  21   3   2     1740.82      962.69    458.41 o
  22   3   2      520.61      163.63    431.50 o
 -23   4   2     1678.80     1524.73    496.82 o
 -22   4   2       13.22     -285.33    503.20 o
 -21   4   2      382.76      400.93    558.45 o
 -20   4   2     2773.48     3016.72    318.01 o
 -19   4   2     5230.70     5381.88    369.80 o
 -18   4   2     5431.20     5969.10    370.07 o
 -17   4   2     9719.00    10472.15    463.55 o
 -16   4   2     3480.47     3874.38    285.21 o
 -15   4   2    14689.33    14632.42    704.02 o
 -14   4   2      887.78      908.35    242.10 o
 -13   4   2    11431.67    11677.97    437.78 o
 -12   4   2     3471.85     3321.57    223.92 o
 -11   4   2     1672.66     1762.19    210.77 o
 -10   4   2    26644.94    27545.97    774.11 o
  -9   4   2    14277.83    15116.28    466.77 o
  -8   4   2    13057.96    12458.36    391.40 o
  -7   4   2     7239.33     7394.99    266.06 o
  -6   4   2    36570.74    38939.39   1001.05 o
  -5   4   2     6709.98     6610.20    179.49 o
  -4   4   2    23777.65    26723.64    559.68 o
  -3   4   2     2919.56     3225.78    119.66 o
  -2   4   2   104065.62   110610.40   2421.54 o
  -1   4   2    22509.81    23090.35    538.25 o
   0   4   2    94812.97    97900.60   1951.99 o
   1   4   2     8681.52     8551.89    439.31 o
   2   4   2    77451.32    84830.92   1843.12 o
   3   4   2     2082.82     1942.04     82.50 o
   4   4   2      469.10      532.13     62.03 o
   5   4   2      848.56      715.44     61.75 o
   6   4   2     3234.04     4283.06    189.53 o
   7   4   2    64602.86    68272.33   1541.16 o
   8   4   2     6592.94     6220.08    245.10 o
   9   4   2    46245.23    47587.92   1110.05 o
  10   4   2    26148.71    25946.08    652.81 o
  11   4   2     7946.97     8009.58    336.73 o
  12   4   2    15706.86    15447.64    528.30 o
  13   4   2     5369.39     4784.67    294.27 o
  14   4   2     1123.06     1292.37    206.72 o
  15   4   2     6536.88     5822.01    551.80 o
  16   4   2      208.26      366.78    221.23 o
  17   4   2    15110.01    15718.35    718.73 o
  18   4   2     1563.08     1674.16    464.37 o
  19   4   2     4269.73     4363.28    426.25 o
  20   4   2       10.10       57.42    409.81 o
  21   4   2      357.55      414.97    441.21 o
  22   4   2     2641.38     2486.03    572.02 o
 -22   5   2     7925.32     8159.34   1223.46 o
 -21   5   2      168.36      304.93    307.04 o
 -20   5   2    18093.63    18106.69    714.58 o
 -19   5   2       68.72     -255.57    207.58 o
 -18   5   2     9249.26     9678.11    477.65 o
 -17   5   2     3502.30     4157.71    323.87 o
 -16   5   2       97.65       -0.11    252.32 o
 -15   5   2    14536.97    15351.59    764.47 o
 -14   5   2    14296.73    13722.90    513.06 o
 -13   5   2    15339.59    14491.23    516.70 o
 -12   5   2    38002.47    37100.57   1037.82 o
 -11   5   2     3065.68     3306.49    224.67 o
 -10   5   2    29492.32    30345.95    853.93 o
  -9   5   2     3026.01     3485.33    205.20 o
  -8   5   2     4588.41     4849.78    382.05 o
  -7   5   2    32951.78    32970.69    879.17 o
  -6   5   2     1293.98     1347.71    108.06 o
  -5   5   2   167857.52   173311.72   3392.47 o
  -4   5   2     1732.41     1874.30    105.31 o
  -3   5   2   140155.38   146102.52   3196.36 o
  -2   5   2        9.92       39.41     55.20 o
  -1   5   2    24964.85    24550.51    527.46 o
   0   5   2     1315.49     1391.18     98.84 o
   1   5   2     1007.79     1017.37     81.39 o
   2   5   2     7548.73     8096.01    263.23 o
   3   5   2    78364.47    84924.00   1858.71 o
   4   5   2    11465.16    11419.77    274.08 o
   5   5   2    60466.02    62606.77   1248.61 o
   6   5   2     5671.92     5913.26    193.10 o
   7   5   2    46605.39    49666.59   1148.80 o
   8   5   2    11140.33    11497.68    339.34 o
   9   5   2    13939.98    13946.67    396.34 o
  10   5   2    50474.40    52114.80   1379.03 o
  11   5   2       61.12       57.56    139.82 o
  12   5   2    57379.20    59867.65   1590.83 o
  13   5   2     5946.75     5824.63    657.94 o
  14   5   2    24841.28    24376.49    777.31 o
  15   5   2     6459.11     6305.33    723.39 o
  16   5   2     1938.18     2142.09    503.48 o
  17   5   2        5.85       97.00    286.12 o
  18   5   2     2377.36     2535.13    358.87 o
  19   5   2      236.44      214.97    263.73 o
  20   5   2     7351.82     7712.24    572.86 o
  21   5   2     2546.99     2650.16    399.43 o
  22   5   2     8688.34     8486.77   1768.10 o
 -22   6   2       92.68      354.54    324.19 o
 -21   6   2      344.67      800.05    289.25 o
 -20   6   2      342.82      515.92    261.83 o
 -19   6   2     2105.99     2380.55    314.53 o
 -18   6   2      726.14      352.96    226.90 o
 -17   6   2    15590.53    15532.97    616.19 o
 -16   6   2       53.11      -54.45    197.10 o
 -15   6   2    28339.33    27547.19    870.17 o
 -14   6   2     8376.66     7512.26    633.40 o
 -13   6   2    13038.50    12660.21    490.43 o
 -12   6   2    24773.26    25242.94    772.54 o
 -11   6   2     3030.39     3182.32    232.08 o
 -10   6   2    60506.04    58503.34   2821.47 o
  -9   6   2      525.52      582.87    115.06 o
  -8   6   2    53035.10    53570.84   1219.03 o
  -7   6   2       85.01       90.90     86.88 o
  -6   6   2    26356.08    25749.38    623.50 o
  -5   6   2     2230.58     2288.60    127.19 o
  -4   6   2      106.12      162.91     72.61 o
  -3   6   2     2361.51     2708.41    131.90 o
  -2   6   2    76441.32    79181.13   1769.87 o
  -1   6   2      257.81      353.89     69.13 o
   0   6   2   130702.10   137317.81   2742.13 o
   1   6   2     3475.83     3424.48    142.82 o
   2   6   2   121832.96   132177.25   3226.15 o
   3   6   2    40499.14    44255.04   1008.59 o
   4   6   2    37778.06    39074.69    900.62 o
   5   6   2    31317.42    30825.64    654.70 o
   6   6   2     5304.84     6099.16    188.60 o
   7   6   2    37826.31    39754.06    930.46 o
   8   6   2     5093.88     5009.00    292.52 o
   9   6   2    30340.43    29695.11   1823.44 o
  10   6   2    13924.79    14476.25    504.01 o
  11   6   2      270.00      126.45    197.67 o
  12   6   2     2134.82     2145.14    325.27 o
  13   6   2     9977.80     9566.15    439.62 o
  14   6   2     2086.93     1948.00    242.19 o
  15   6   2    27685.05    27136.54   1023.76 o
  16   6   2       11.82      122.67    233.62 o
  17   6   2    29829.27    29243.29   1125.81 o
  18   6   2        5.86      351.32    276.50 o
  19   6   2    12654.99    11704.08    925.04 o
  20   6   2       55.22     -122.12    292.71 o
  21   6   2     3650.32     3546.91    633.22 o
 -21   7   2      564.32      156.62    471.10 o
 -20   7   2     6698.97     7471.91    493.70 o
 -19   7   2      536.70      563.69    266.56 o
 -18   7   2     6151.00     6860.95    445.95 o
 -17   7   2      874.16      753.50    271.72 o
 -16   7   2     3538.78     3722.10    326.51 o
 -15   7   2     1973.87     2140.70    262.89 o
 -14   7   2        1.54      -89.92    162.46 o
 -13   7   2     1418.90     1587.43    222.77 o
 -12   7   2     1818.98     1972.37    230.75 o
 -11   7   2     1045.39     1158.56    172.72 o
 -10   7   2     7238.84     6736.10    286.68 o
  -9   7   2    13688.24    13099.81    409.02 o
  -8   7   2    20146.47    19120.71    521.46 o
  -7   7   2    16375.60    17836.30    485.69 o
  -6   7   2    19527.86    20801.01    614.30 o
  -5   7   2    36580.52    35556.25    853.45 o
  -4   7   2     5648.24     5481.17    210.58 o
  -3   7   2    33545.96    34596.00    851.66 o
  -2   7   2     5957.99     6314.72    224.29 o
  -1   7   2     6872.72     6744.64    231.20 o
   0   7   2    15548.04    16735.78    399.13 o
   1   7   2       67.08      175.64     79.82 o
   2   7   2     2360.54     2519.77    156.11 o
   3   7   2     9368.51     9735.89    357.22 o
   4   7   2       47.28      131.25     82.19 o
   5   7   2    17313.80    17067.32    453.89 o
   6   7   2     8951.58     9075.08    261.82 o
   7   7   2    31138.47    30573.34   1320.68 o
   8   7   2     4945.97     4995.95    247.01 o
   9   7   2    20186.67    19986.74    556.16 o
  10   7   2    18622.58    19429.90    552.44 o
  11   7   2     5270.72     5128.15    417.55 o
  12   7   2    14588.05    14169.35    542.90 o
  13   7   2     1294.17     1351.41    228.86 o
  14   7   2     4921.81     5030.69    348.17 o
  15   7   2      385.83      139.93    228.24 o
  16   7   2      253.03      173.53    256.50 o
  17   7   2        1.50      -75.72    255.46 o
  18   7   2      199.59     -167.14    328.70 o
  19   7   2      985.74     1694.66    440.56 o
  20   7   2     2813.68     2878.18    440.11 o
 -20   8   2      528.37      534.34    294.49 o
 -19   8   2      116.52      378.12    273.35 o
 -18   8   2     3534.38     3845.66    374.35 o
 -17   8   2      325.21       51.94    216.51 o
 -16   8   2     2443.82     2173.62    299.97 o
 -15   8   2      604.24      497.77    183.01 o
 -14   8   2     5461.28     5372.01    346.58 o
 -13   8   2     2992.26     3330.57    258.11 o
 -12   8   2     6405.86     6838.97    326.17 o
 -11   8   2     6268.36     6893.85    311.89 o
 -10   8   2     3234.61     2925.48    215.73 o
  -9   8   2    16670.70    16581.38    494.50 o
  -8   8   2        0.20      187.96    145.18 o
  -7   8   2     5306.33     5233.34    274.88 o
  -6   8   2       83.11      275.58    128.37 o
  -5   8   2      863.97      947.50    126.48 o
  -4   8   2       56.06       46.69    120.70 o
  -3   8   2     6209.98     6457.71    246.18 o
  -2   8   2      558.18      587.34    115.23 o
  -1   8   2     4098.21     4258.74    205.26 o
   0   8   2     1238.33     1376.22    121.33 o
   1   8   2    37882.69    40765.03    960.31 o
   2   8   2    10098.26    11088.75    338.38 o
   3   8   2    28179.67    27769.32    783.93 o
   4   8   2     7345.43     7377.26    263.22 o
   5   8   2    11904.39    11800.51    432.56 o
   6   8   2    14562.68    14629.28    489.37 o
   7   8   2      576.11      608.06    162.11 o
   8   8   2     4161.62     4069.62    249.10 o
   9   8   2      297.08      560.42    148.35 o
  10   8   2      791.91      902.92    159.96 o
  11   8   2     3385.40     3456.92    252.55 o
  12   8   2      513.79      532.98    167.98 o
  13   8   2     3748.16     4029.72    280.04 o
  14   8   2      318.19      560.55    248.22 o
  15   8   2     1848.95     1915.16    327.19 o
  16   8   2     4496.95     5206.90    465.67 o
  17   8   2      442.27      666.01    306.38 o
  18   8   2     4670.24     4691.20    626.66 o
  19   8   2     1253.98      784.26    385.38 o
 -19   9   2     1271.16     1286.09    297.07 o
 -18   9   2      392.51      913.59    254.91 o
 -17   9   2     1148.58      831.59    223.15 o
 -16   9   2      713.31      608.92    214.19 o
 -15   9   2     2074.09     1975.43    247.13 o
 -14   9   2     5001.88     4941.05    318.99 o
 -13   9   2     3668.96     3374.43    271.87 o
 -12   9   2    10579.26     9839.01    396.71 o
 -11   9   2     6319.59     6018.71    319.28 o
 -10   9   2     4207.97     3947.01    252.88 o
  -9   9   2     2474.61     2625.98    239.08 o
  -8   9   2      167.49      323.72    155.25 o
  -7   9   2      133.93       11.58    148.72 o
  -6   9   2    16417.48    16383.79    545.04 o
  -5   9   2    10680.77    10910.35    412.11 o
  -4   9   2    12117.79    12008.08    382.45 o
  -3   9   2     9960.83     9342.21    346.46 o
  -2   9   2     1547.61     1825.98    191.94 o
  -1   9   2     5442.39     5337.04    233.58 o
   0   9   2     9361.60     9165.94    537.18 o
   1   9   2     6391.47     6601.68    271.82 o
   2   9   2      327.26      469.13    119.62 o
   3   9   2     5781.28     5974.22    290.24 o
   4   9   2    26623.10    26913.54    688.07 o
   5   9   2     5181.64     5672.22    299.42 o
   6   9   2    15809.61    15799.20    538.50 o
   7   9   2      115.57      315.09    154.44 o
   8   9   2     1343.03     1744.98    208.75 o
   9   9   2      993.72     1216.28    180.30 o
  10   9   2       71.03      179.55    150.05 o
  11   9   2     2327.34     2465.91    225.81 o
  12   9   2     4388.78     3874.65    291.75 o
  13   9   2     6841.52     7580.55    412.96 o
  14   9   2     3441.00     3615.05    325.46 o
  15   9   2     7225.07     6810.52    432.32 o
  16   9   2      182.82     -218.38    214.98 o
  17   9   2        6.79      141.60    241.19 o
  18   9   2      311.20      175.63    276.35 o
 -18  10   2     2108.91     1930.49    303.84 o
 -17  10   2     5904.90     5093.67    380.05 o
 -16  10   2     1350.69     1633.40    264.68 o
 -15  10   2     5754.23     5385.90    351.97 o
 -14  10   2       54.00      295.44    183.71 o
 -13  10   2     1133.18     1179.53    212.65 o
 -12  10   2     1465.17     1027.46    227.43 o
 -11  10   2      757.42      540.03    218.37 o
 -10  10   2    13209.77    13556.64    534.18 o
  -9  10   2     6971.12     7276.27    374.72 o
  -8  10   2    19926.72    19733.36    659.54 o
  -7  10   2     5570.69     5569.73    318.79 o
  -6  10   2    12072.83    11793.65    585.03 o
  -5  10   2      821.79      881.82    178.31 o
  -4  10   2      117.30      123.11    128.94 o
  -3  10   2      168.34       81.08    127.79 o
  -2  10   2    11074.92    11021.98    377.44 o
  -1  10   2     1162.66     1019.82    169.84 o
   0  10   2    16099.51    15373.91    520.09 o
   1  10   2     2071.34     2077.24    268.30 o
   2  10   2    28276.23    28909.79    832.69 o
   3  10   2       31.29      126.95    126.52 o
   4  10   2     2389.70     2672.36    192.18 o
   5  10   2     8743.88     9275.75    396.09 o
   6  10   2     1592.90     2091.20    317.86 o
   7  10   2    17009.49    16433.61    661.36 o
   8  10   2     5720.42     5737.51    337.63 o
   9  10   2    10055.53    11051.93    472.25 o
  10  10   2     3448.39     3461.59    298.23 o
  11  10   2     1383.90     1271.29    244.14 o
  12  10   2     1893.44     1914.56    253.97 o
  13  10   2     1026.43      826.01    276.51 o
  14  10   2      366.47      301.05    216.11 o
  15  10   2     5710.73     4972.84    431.79 o
  16  10   2     1360.81     1443.71    286.74 o
  17  10   2     9195.89     9075.52    538.66 o
 -16  11   2      279.79      434.35    243.98 o
 -15  11   2     1716.97     1758.80    304.32 o
 -14  11   2      664.59      480.31    252.59 o
 -13  11   2     1417.82     1474.33    271.09 o
 -12  11   2     3645.39     3118.09    315.52 o
 -11  11   2      522.75      652.00    228.87 o
 -10  11   2     9301.32     9618.73    464.13 o
  -9  11   2      556.60      637.00    227.29 o
  -8  11   2     3755.17     4389.52    314.32 o
  -7  11   2    10158.65    10744.49    457.56 o
  -6  11   2       13.76       14.96    161.49 o
  -5  11   2    18852.20    20184.28    666.42 o
  -4  11   2        0.49      -18.79    152.97 o
  -3  11   2    17769.41    19033.50    560.13 o
  -2  11   2       14.74      -30.85    142.39 o
  -1  11   2     7890.07     7668.04    347.45 o
   0  11   2      181.85       -2.88    142.11 o
   1  11   2      504.41      331.86    153.25 o
   2  11   2      694.08      443.80    157.00 o
   3  11   2     9680.27    10861.58    473.38 o
   4  11   2     3319.47     3089.90    293.80 o
   5  11   2    20973.18    21022.86    802.76 o
   6  11   2      439.89      293.54    207.20 o
   7  11   2    13648.33    12923.95    593.73 o
   8  11   2     2649.93     3081.15    395.07 o
   9  11   2     4818.72     5321.25    395.73 o
  10  11   2     3828.89     4031.40    378.22 o
  11  11   2     1111.92      857.50    253.45 o
  12  11   2     7592.52     6910.05    492.71 o
  13  11   2      436.51      466.16    259.79 o
  14  11   2     4360.23     4500.27    453.43 o
  15  11   2      570.44      574.09    249.32 o
  16  11   2      624.42      319.82    255.72 o
 -15  12   2     1470.44     1559.39    312.63 o
 -14  12   2     2012.29     1831.11    312.56 o
 -13  12   2     3033.73     3137.26    343.25 o
 -12  12   2     4692.32     5396.43    393.17 o
 -11  12   2     5054.86     4744.49    369.42 o
 -10  12   2     8233.92     7876.98    442.61 o
  -9  12   2     1176.28     1156.65    245.52 o
  -8  12   2     5831.72     6523.42    390.03 o
  -7  12   2       63.69      368.56    221.59 o
  -6  12   2      492.42      480.11    199.62 o
  -5  12   2      143.93      109.55    181.69 o
  -4  12   2       87.26      -80.76    169.71 o
  -3  12   2     2838.70     2602.86    284.47 o
  -2  12   2     4973.75     4833.10    372.11 o
  -1  12   2      586.84      393.08    173.07 o
   0  12   2     6702.65     7510.41    363.66 o
   1  12   2     4628.79     4509.78    294.68 o
   2  12   2    12797.32    13705.58    513.31 o
   3  12   2     8491.88     8111.69    454.62 o
   4  12   2     9686.74     8690.18    481.91 o
   5  12   2     8592.84     8666.10    489.07 o
   6  12   2     4203.88     3766.54    351.17 o
   7  12   2     3481.14     3579.17    353.54 o
   8  12   2       61.09      295.42    225.66 o
   9  12   2      162.59       78.34    229.00 o
  10  12   2       58.86      218.62    243.94 o
  11  12   2      463.71       80.23    234.35 o
  12  12   2      897.32     1029.18    295.23 o
  13  12   2     1224.16     1527.98    335.66 o
  14  12   2      790.83      381.44    304.20 o
 -12  13   2      719.12      852.42    272.81 o
 -11  13   2     1078.41     1142.51    273.99 o
 -10  13   2     1495.73     1786.94    296.39 o
  -9  13   2     4105.58     4329.57    360.81 o
  -8  13   2     7845.86     8297.59    692.69 o
  -7  13   2     3886.89     4436.81    350.19 o
  -6  13   2     9747.83    10748.01    775.51 o
  -5  13   2     1514.51     1575.54    284.98 o
  -4  13   2     6526.66     6172.64    420.61 o
  -3  13   2      835.17     1198.39    260.14 o
  -2  13   2     7659.67     7829.01    771.43 o
  -1  13   2     1644.23     1960.52    245.01 o
   0  13   2      872.38      639.84    198.46 o
   1  13   2     1481.59     1592.48    273.95 o
   2  13   2      191.13       73.48    214.32 o
   3  13   2      448.36      577.01    227.78 o
   4  13   2     2299.49     2667.65    322.15 o
   5  13   2     1171.95     1514.16    283.53 o
   6  13   2    10792.20    11373.42    592.46 o
   7  13   2     2539.75     2760.99    353.88 o
   8  13   2     4666.54     4604.59    419.12 o
   9  13   2     3253.85     4065.27    404.86 o
  10  13   2     1252.92     1040.72    295.39 o
  11  13   2     2555.91     2587.68    390.12 o
  12  13   2      434.82      502.09    300.60 o
  -9  14   2     9267.72     9455.19    592.44 o
  -8  14   2      922.92     1335.44    312.11 o
  -7  14   2     3267.60     3399.75    386.57 o
  -6  14   2     1012.43     1189.21    482.49 o
  -5  14   2       92.75       78.97    250.22 o
  -4  14   2      113.30     -157.77    221.24 o
  -3  14   2      714.49      910.46    254.25 o
  -2  14   2       60.15     -219.89    249.19 o
  -1  14   2     5758.74     5284.64    505.81 o
   0  14   2      198.84       11.84    273.49 o
   1  14   2     7401.59     8743.00    543.90 o
   2  14   2      171.79       36.12    256.60 o
   3  14   2     7578.48     7662.71    576.35 o
   4  14   2     2448.70     3132.27    367.35 o
   5  14   2     2087.00     2303.51    339.60 o
   6  14   2     4923.58     5547.26    485.18 o
   7  14   2      397.62      113.00    350.11 o
   8  14   2     2233.91     2017.17    340.94 o
   9  14   2     1523.10     2212.81    528.67 o
  -5  15   2      926.77     1289.50    690.66 o
  -4  15   2     2265.79     1946.24    403.46 o
  -3  15   2      599.77     1023.58    354.12 o
  -2  15   2      804.71     1247.78    357.38 o
  -1  15   2      270.26       26.60    290.07 o
   0  15   2       84.71      100.18    287.67 o
   1  15   2      381.39       97.73    400.58 o
   2  15   2     1772.59     1981.70    400.51 o
   3  15   2     2317.59     2874.40    385.32 o
   4  15   2     6603.89     6740.67    514.23 o
 -24   1   3       27.59     -238.13    422.29 o
 -23   1   3     1352.63     1213.77    470.08 o
 -22   1   3       26.20      -56.61    416.37 o
 -21   1   3     3633.91     3962.11    939.30 o
 -20   1   3      108.89       77.49    342.95 o
 -19   1   3     5907.03     6215.84    602.06 o
 -18   1   3     1478.29     2088.41    386.44 o
 -17   1   3     2953.28     3290.80    244.20 o
 -16   1   3     6868.28     6656.24    386.80 o
 -15   1   3      155.07       35.88     76.64 o
 -14   1   3    16206.29    16276.99    444.75 o
 -13   1   3     5359.37     5468.56    208.24 o
 -12   1   3     9658.30     9317.38    277.39 o
 -11   1   3     6170.11     6289.85    190.46 o
 -10   1   3     2806.21     2746.73    109.73 o
  -9   1   3      152.56      157.59     57.80 o
  -8   1   3    36362.93    41402.97    931.24 o
  -7   1   3      945.56     1032.76     68.94 o
  -6   1   3    65713.56    68940.84   1506.08 o
  -5   1   3       98.02       38.53     51.43 o
  -4   1   3   129599.02   130860.70   3576.39 o
  -3   1   3     4212.22     4029.15    146.40 o
  -2   1   3   122596.06   129860.03   3609.16 o
  -1   1   3      930.71      783.58     39.19 o
   0   1   3     1130.89     1196.98     41.17 o
   1   1   3     1887.45     2046.55     76.75 o
   2   1   3     3553.37     4114.04    157.65 o
   3   1   3     3123.57     3267.97    150.97 o
   4   1   3    12623.40    12592.42    407.23 o
   5   1   3    34563.38    36804.85   1288.42 o
   6   1   3    31898.78    32082.24    836.94 o
   7   1   3      203.63      378.20     69.26 o
   8   1   3     7253.92     7361.42    261.16 o
   9   1   3    14028.14    14462.90    441.20 o
  10   1   3      644.71      634.09    104.52 o
  11   1   3    33598.42    35171.34    968.94 o
  12   1   3      682.27      564.54    125.38 o
  13   1   3    18192.28    18560.70    590.24 o
  14   1   3       67.23       88.37    126.52 o
  15   1   3     5600.71     6010.60    409.33 o
  16   1   3     1354.80     1487.39    237.23 o
  17   1   3      304.55      215.73    195.34 o
  18   1   3     1256.10     1135.93    385.90 o
  19   1   3     2392.15     2001.12    459.22 o
  20   1   3     1917.27     2063.68    481.39 o
  21   1   3     4660.51     5465.33    705.62 o
  22   1   3     1174.95     1493.54    526.04 o
  23   1   3     6265.73     8627.20    884.53 o
 -24   2   3     6430.19     7501.26    929.43 o
 -23   2   3       63.55     -348.15    352.62 o
 -22   2   3     2788.93     3867.58    574.38 o
 -21   2   3     2370.05     2759.70    500.46 o
 -20   2   3      986.23     1027.51    390.58 o
 -19   2   3     4742.33     5017.61    542.53 o
 -18   2   3    18050.69    18032.75    624.76 o
 -17   2   3     6848.76     7450.09    504.14 o
 -16   2   3    66974.34    68562.88   1800.41 o
 -15   2   3       36.80       97.55    146.16 o
 -14   2   3    25025.08    24666.34    734.20 o
 -13   2   3     3752.55     3681.07    177.00 o
 -12   2   3    10763.47    11239.98    329.59 o
 -11   2   3    41348.89    43646.32   1007.24 o
 -10   2   3       72.90       98.58     64.82 o
  -9   2   3    78394.41    78188.01   1725.35 o
  -8   2   3     5958.32     6342.55    192.32 o
  -7   2   3    62963.04    64329.90   1595.00 o
  -6   2   3     3246.80     3342.64    140.50 o
  -5   2   3    16678.97    16185.61    386.16 o
  -4   2   3      148.87      130.21     51.70 o
  -3   2   3   100327.96   102965.54   2039.38 o
  -2   2   3    91187.41    92654.64   2182.39 o
  -1   2   3   172894.36   173313.55   4151.00 o
   0   2   3    44663.69    49667.92   1207.37 o
   1   2   3   172413.66   160772.94   5006.64 o
   2   2   3     7837.05     7317.07    249.46 o
   3   2   3   131003.25   132244.59   3237.80 o
   4   2   3    46073.04    47547.83   1197.63 o
   5   2   3    18292.89    18598.35    508.56 o
   6   2   3    69755.60    71667.13   1797.33 o
   7   2   3     2143.70     2305.96    141.03 o
   8   2   3   124636.02   129455.80   3213.74 o
   9   2   3    26815.84    25961.69    722.56 o
  10   2   3    66084.72    70477.77   1808.64 o
  11   2   3    29183.81    30068.65    910.87 o
  12   2   3     3176.75     3356.13    200.82 o
  13   2   3     6955.20     7086.36    307.98 o
  14   2   3    20105.01    20928.45    793.98 o
  15   2   3       90.23      116.10    182.44 o
  16   2   3    15870.19    14888.60   1395.84 o
  17   2   3      710.53      409.48    218.33 o
  18   2   3    19959.03    20088.73    841.38 o
  19   2   3     1918.19     2327.26    474.55 o
  20   2   3     7913.22     8070.41    764.41 o
  21   2   3     1450.19      555.57    820.90 o
  22   2   3     1108.87      842.95    506.51 o
 -23   3   3     5796.74     6410.32    752.96 o
 -22   3   3      105.91      106.65    365.81 o
 -21   3   3    18988.88    18983.02   1102.77 o
 -20   3   3      600.12      507.28    348.94 o
 -19   3   3    16815.48    16102.62    608.39 o
 -18   3   3     4074.69     4869.23    323.30 o
 -17   3   3    13396.45    13101.11    503.20 o
 -16   3   3    17390.71    16978.30    589.81 o
 -15   3   3      825.04      791.15    176.02 o
 -14   3   3    43026.93    43023.11   1497.04 o
 -13   3   3    25100.35    24739.93    730.13 o
 -12   3   3    17732.71    17928.58    477.37 o
 -11   3   3    21234.37    21291.76    537.65 o
 -10   3   3      331.96      254.19     65.50 o
  -9   3   3    21344.79    21725.04    528.48 o
  -8   3   3    17172.18    17328.56    495.66 o
  -7   3   3    16395.85    16983.09    477.27 o
  -6   3   3   149327.95   156644.30   3787.28 o
  -5   3   3     4024.67     4162.57    184.59 o
  -4   3   3   309746.75   309516.97   5984.28 o
  -3   3   3     1372.03     1524.46     75.44 o
  -2   3   3   310226.91   297717.66   7121.83 o
  -1   3   3    35165.60    37292.57   1072.83 o
   0   3   3     3100.48     3063.44    138.91 o
   1   3   3    12407.40    12550.32    682.77 o
   2   3   3     1925.23     1679.01     74.61 o
   3   3   3    45969.95    47647.17   1175.55 o
   4   3   3    44748.90    44357.94    906.51 o
   5   3   3    14329.68    15141.31    340.13 o
   6   3   3   107012.25   115947.37   2555.68 o
   7   3   3     1303.94     1317.26    124.62 o
   8   3   3    52011.43    53789.25   1232.70 o
   9   3   3    48149.75    47640.60   1109.89 o
  10   3   3    15912.23    16690.29    510.76 o
  11   3   3   117694.38   120985.60   3046.57 o
  12   3   3       35.92       62.87    103.59 o
  13   3   3    65224.85    69207.53   2114.30 o
  14   3   3       58.97      -82.14    174.84 o
  15   3   3    20926.85    20390.67    802.53 o
  16   3   3      103.21      176.99    231.77 o
  17   3   3      152.08      201.86    257.54 o
  18   3   3      753.71      513.06    248.30 o
  19   3   3     6687.73     7771.63    522.45 o
  20   3   3     4807.69     4662.30    617.76 o
  21   3   3    13045.74    16208.22   1084.50 o
  22   3   3     1490.68      865.21    490.78 o
 -23   4   3      633.79     1956.59    525.29 o
 -22   4   3     1171.24     1531.18    692.64 o
 -21   4   3       44.37     -428.24    314.57 o
 -20   4   3       26.31       48.24    211.22 o
 -19   4   3     1329.33     1354.95    248.06 o
 -18   4   3     3987.07     3971.30    316.05 o
 -17   4   3      935.61     1076.72    209.33 o
 -16   4   3    27641.37    28206.91    869.08 o
 -15   4   3       82.08      -95.36    159.62 o
 -14   4   3    11685.72    11270.69    437.75 o
 -13   4   3    15903.74    15189.45    516.92 o
 -12   4   3     7773.80     8056.74    339.05 o
 -11   4   3    26363.71    26938.59    769.81 o
 -10   4   3     2880.14     2878.12    185.81 o
  -9   4   3    59083.38    58398.15   1491.37 o
  -8   4   3      927.94      989.30    116.00 o
  -7   4   3    35092.07    35816.46    935.50 o
  -6   4   3      363.71      309.63     57.01 o
  -5   4   3    10310.78    10381.74    250.11 o
  -4   4   3     5920.73     6093.62    165.92 o
  -3   4   3    26335.24    27627.68    639.92 o
  -2   4   3     9321.45    10883.10    278.65 o
  -1   4   3   107145.81   110730.65   2678.10 o
   0   4   3     1110.21     1031.45     76.01 o
   1   4   3    79715.86    84434.45   4049.25 o
   2   4   3    16409.61    17700.84    377.15 o
   3   4   3    50755.82    52936.20   1049.39 o
   4   4   3    19153.53    20151.69    478.93 o
   5   4   3     8654.27     8572.24    219.30 o
   6   4   3    18679.35    18457.96    414.89 o
   7   4   3      439.53      418.16     79.15 o
   8   4   3    25147.72    25604.05    635.39 o
   9   4   3     5746.82     5809.45    215.71 o
  10   4   3    20936.10    21037.18    554.73 o
  11   4   3     3537.94     3160.09    231.29 o
  12   4   3     4210.87     4208.41    309.78 o
  13   4   3      119.11       86.33    172.71 o
  14   4   3    11524.09    10290.67    512.02 o
  15   4   3     2171.52     2346.04    295.45 o
  16   4   3    16304.00    16853.71    734.46 o
  17   4   3      456.52      606.17    254.18 o
  18   4   3    16961.05    17072.58    789.22 o
  19   4   3       58.74      141.36    259.28 o
  20   4   3     8686.51     8395.89    571.70 o
  21   4   3     1379.40     1117.44    485.49 o
  22   4   3      494.60        6.82    422.72 o
 -23   5   3      659.31     1521.12    534.77 o
 -22   5   3      545.81     -398.31    360.19 o
 -21   5   3     1628.19     1586.84    294.07 o
 -20   5   3      701.72      693.57    249.58 o
 -19   5   3     2322.09     2540.17    417.98 o
 -18   5   3     1846.07     2370.23    279.43 o
 -17   5   3     6114.29     6128.12    370.97 o
 -16   5   3      734.08      847.54    216.15 o
 -15   5   3     6945.44     6935.11    363.02 o
 -14   5   3     1124.44     1192.86    248.08 o
 -13   5   3      843.47      851.48    177.10 o
 -12   5   3       10.04      -19.61    135.04 o
 -11   5   3       61.04       54.95    124.41 o
 -10   5   3     1718.86     2019.87    178.55 o
  -9   5   3     1256.15     1146.89    138.12 o
  -8   5   3    11481.13    12150.63    396.68 o
  -7   5   3    27844.88    29020.03    689.87 o
  -6   5   3      391.74      316.73     64.31 o
  -5   5   3    22899.68    22353.84    489.00 o
  -4   5   3    36061.08    36741.35    849.84 o
  -3   5   3     9409.17     9526.28    265.78 o
  -2   5   3    18598.55    19420.51    473.58 o
  -1   5   3    66734.70    72661.37   1787.56 o
   0   5   3      471.88      542.75     83.19 o
   1   5   3    12171.60    11818.93    343.36 o
   2   5   3     9222.85     9294.09    293.17 o
   3   5   3       37.17       73.75     54.71 o
   4   5   3        9.97        1.80     51.10 o
   5   5   3     2857.53     2694.67    113.25 o
   6   5   3    20897.73    20399.48    458.80 o
   7   5   3     6152.10     6699.68    235.86 o
   8   5   3    22076.66    23797.59    606.80 o
   9   5   3    16050.37    17437.90    476.45 o
  10   5   3     1897.09     1601.40    179.52 o
  11   5   3     5923.03     4983.72    283.34 o
  12   5   3     8321.12     7588.79    421.88 o
  13   5   3     6485.96     6457.52    404.11 o
  14   5   3     3460.46     3283.04    324.22 o
  15   5   3     2727.37     3788.46    357.97 o
  16   5   3      344.79      354.39    229.25 o
  17   5   3      169.82      321.06    254.28 o
  18   5   3      495.76      379.54    258.29 o
  19   5   3       48.94      110.69    272.77 o
  20   5   3     1218.06     1823.15    369.34 o
  21   5   3       50.89        2.99    287.92 o
 -22   6   3      504.42      615.34    279.21 o
 -21   6   3      690.94      739.11    279.25 o
 -20   6   3      661.60      773.08    269.18 o
 -19   6   3     4542.36     4462.85    373.87 o
 -18   6   3     2800.41     2849.33    311.46 o
 -17   6   3     3309.64     3557.00    319.06 o
 -16   6   3     4026.22     3972.32    321.48 o
 -15   6   3     3569.58     3757.29    512.68 o
 -14   6   3      989.61      838.14    196.40 o
 -13   6   3     5893.33     5783.96    323.73 o
 -12   6   3       78.64      101.33    150.20 o
 -11   6   3      574.34      576.26    161.72 o
 -10   6   3     9662.80     9439.48    373.24 o
  -9   6   3     4419.78     4107.30    216.00 o
  -8   6   3     2949.80     3161.27    240.35 o
  -7   6   3     4384.27     4212.54    190.70 o
  -6   6   3     8022.53     8655.60    242.64 o
  -5   6   3      598.01      681.79     85.20 o
  -4   6   3     1697.92     1810.28    124.05 o
  -3   6   3     4379.34     4681.97    214.43 o
  -2   6   3      786.91      896.78     91.52 o
  -1   6   3    11103.03    11123.96    339.64 o
   0   6   3    10765.42    11717.93    355.05 o
   1   6   3    13048.01    13604.09    399.23 o
   2   6   3    11224.64    11621.48    516.19 o
   3   6   3      852.28      954.80    101.06 o
   4   6   3      128.27      222.38     72.90 o
   5   6   3     1379.27     1280.36     92.27 o
   6   6   3     2205.03     2317.88    115.61 o
   7   6   3    20176.24    22289.38    518.97 o
   8   6   3    22575.73    23205.79    957.90 o
   9   6   3     3530.49     3687.52    242.96 o
  10   6   3     6997.73     7186.15    341.22 o
  11   6   3     5647.98     5433.63    310.51 o
  12   6   3     2889.44     3183.03    305.43 o
  13   6   3     5027.25     4868.88    509.14 o
  14   6   3      386.46      425.54    224.04 o
  15   6   3     1754.45     1544.59    288.87 o
  16   6   3     3445.65     3252.60    366.80 o
  17   6   3     5875.03     5088.36    453.73 o
  18   6   3      631.13      746.30    405.67 o
  19   6   3      612.94      859.06    313.80 o
  20   6   3      405.62      233.97    415.55 o
  21   6   3       22.24     -418.92    279.28 o
 -21   7   3     5737.14     6156.15    598.88 o
 -20   7   3     1145.17     1457.19    307.86 o
 -19   7   3     8753.92     9727.05    529.21 o
 -18   7   3      435.25      186.00    278.71 o
 -17   7   3       29.82     -307.36    204.90 o
 -16   7   3     2936.58     3102.99    306.72 o
 -15   7   3     3670.20     4002.50    316.19 o
 -14   7   3     4836.79     4841.21    412.43 o
 -13   7   3    14936.62    15432.02    565.32 o
 -12   7   3     7297.28     7464.07    301.34 o
 -11   7   3    18883.83    18759.47    550.82 o
 -10   7   3     3753.51     3560.04    217.50 o
  -9   7   3     2403.32     2183.55    196.65 o
  -8   7   3     6208.58     5419.75    409.37 o
  -7   7   3     5008.24     5329.28    230.79 o
  -6   7   3    42186.93    43102.32   1018.48 o
  -5   7   3    13461.56    13950.90    393.66 o
  -4   7   3    58969.74    61713.59   1411.66 o
  -3   7   3     4364.81     4294.99    181.51 o
  -2   7   3    21191.53    21882.18    553.40 o
  -1   7   3     5742.17     5499.21    226.11 o
   0   7   3     5534.62     5101.06    216.81 o
   1   7   3     1749.15     1856.26    137.46 o
   2   7   3    22845.24    22441.36    631.78 o
   3   7   3    27526.54    29013.21    699.75 o
   4   7   3    21169.30    22224.57    558.09 o
   5   7   3    18698.83    19534.42    505.64 o
   6   7   3    21249.20    21242.65    491.88 o
   7   7   3     2711.28     2380.89    171.39 o
   8   7   3     1458.01     1470.44    153.94 o
   9   7   3     3297.60     3028.24    204.33 o
  10   7   3        3.24      -65.49    149.94 o
  11   7   3    25862.34    26863.98    824.49 o
  12   7   3     6151.48     5763.29    396.60 o
  13   7   3    19273.64    18452.84    771.02 o
  14   7   3     8978.31     8895.20    520.01 o
  15   7   3     7426.02     6750.52    477.50 o
  16   7   3     1587.88     1580.78    320.82 o
  17   7   3       68.57     -163.23    250.08 o
  18   7   3      828.68      693.06    405.02 o
  19   7   3      704.83      823.29    328.01 o
  20   7   3     3306.16     3656.75    481.78 o
 -20   8   3      198.88      -31.99    262.09 o
 -19   8   3     2792.53     2834.12    343.77 o
 -18   8   3     4834.13     4480.86    385.41 o
 -17   8   3      656.47      422.86    237.59 o
 -16   8   3    15627.10    15274.68    529.79 o
 -15   8   3       20.57      -87.91    169.31 o
 -14   8   3    13579.43    12905.77    473.90 o
 -13   8   3     6058.71     6170.60    357.76 o
 -12   8   3     3008.07     2882.21    233.60 o
 -11   8   3    41568.94    40139.47    999.81 o
 -10   8   3       57.55      109.47    124.92 o
  -9   8   3    53972.97    53126.96   1249.33 o
  -8   8   3     1324.68     1478.43    252.92 o
  -7   8   3    60145.38    61416.61   1599.59 o
  -6   8   3      305.50      380.25    112.04 o
  -5   8   3    11688.08    11810.22    416.95 o
  -4   8   3      181.56      215.67    101.72 o
  -3   8   3     7089.04     7295.42    265.64 o
  -2   8   3      734.42      724.38    114.33 o
  -1   8   3    63295.58    63591.81   1614.37 o
   0   8   3     1250.74     1372.49    146.62 o
   1   8   3    95357.45    99375.38   2461.55 o
   2   8   3      117.32       87.51    105.33 o
   3   8   3    61715.13    64885.36   1661.52 o
   4   8   3     5278.49     5172.06    218.41 o
   5   8   3    11876.43    12134.23    516.39 o
   6   8   3    24048.37    24462.56    625.16 o
   7   8   3      379.36      210.11    128.47 o
   8   8   3    27737.66    26598.29    839.66 o
   9   8   3     1931.23     2264.18    269.44 o
  10   8   3    15425.62    16073.79    574.94 o
  11   8   3     4425.15     3713.33    276.18 o
  12   8   3      226.43      151.56    168.42 o
  13   8   3     3531.86     3943.29    289.10 o
  14   8   3     8045.62     8178.41    517.13 o
  15   8   3      112.23      636.43    256.18 o
  16   8   3    17845.51    18631.44    856.62 o
  17   8   3      876.52      984.41    409.83 o
  18   8   3    11912.46    12208.24    725.91 o
  19   8   3       11.34     -101.52    317.50 o
 -19   9   3     6486.87     6954.70    459.05 o
 -18   9   3      142.57      351.99    235.73 o
 -17   9   3     4418.07     4876.26    353.27 o
 -16   9   3     3268.25     3052.38    291.59 o
 -15   9   3      537.21      652.62    201.09 o
 -14   9   3     4864.72     4644.59    363.15 o
 -13   9   3       56.16      239.93    170.53 o
 -12   9   3      562.48      553.90    192.34 o
 -11   9   3     2965.91     3063.06    240.35 o
 -10   9   3       13.34       83.03    164.15 o
  -9   9   3     6362.34     6323.70    335.90 o
  -8   9   3     3173.79     3502.02    258.16 o
  -7   9   3     3393.88     2990.75    235.74 o
  -6   9   3    21394.27    21832.73    672.13 o
  -5   9   3     5286.95     5261.96    238.64 o
  -4   9   3    26981.42    26905.53    778.80 o
  -3   9   3     3631.95     3421.60    196.52 o
  -2   9   3    11533.06    12112.25    448.31 o
  -1   9   3    11909.89    12541.60    431.45 o
   0   9   3     2021.14     2099.25    183.31 o
   1   9   3     8011.25     8417.56    335.04 o
   2   9   3     5654.59     5712.94    265.32 o
   3   9   3    17184.12    16460.79    864.31 o
   4   9   3    11304.41    10616.25    385.75 o
   5   9   3      152.76      134.36    115.09 o
   6   9   3    21349.86    22711.30    889.12 o
   7   9   3      501.52      764.41    174.98 o
   8   9   3     9847.93     9691.77    415.39 o
   9   9   3     5832.69     5201.80    401.03 o
  10   9   3     5634.56     5506.91    313.27 o
  11   9   3    16823.23    15975.85    576.30 o
  12   9   3      136.89     -239.58    159.72 o
  13   9   3    13406.26    12472.38    524.19 o
  14   9   3       80.63      -19.88    197.23 o
  15   9   3     5261.42     4611.24    378.90 o
  16   9   3      241.29      527.99    244.70 o
  17   9   3      294.62      108.03    245.91 o
  18   9   3        9.13     -374.45    249.64 o
 -18  10   3        3.42     -178.34    230.31 o
 -17  10   3      892.87      619.41    240.12 o
 -16  10   3      693.12      753.09    228.78 o
 -15  10   3     2981.68     2848.13    286.83 o
 -14  10   3     2527.16     2288.11    255.96 o
 -13  10   3     7668.92     7822.72    390.60 o
 -12  10   3     8288.79     9043.63    448.67 o
 -11  10   3    16347.33    17288.14    633.20 o
 -10  10   3     8646.10     8821.42    589.78 o
  -9  10   3     8181.63     8605.01    421.93 o
  -8  10   3     2539.80     2316.92    237.18 o
  -7  10   3     6348.02     6378.54    335.52 o
  -6  10   3      133.11       62.21    153.30 o
  -5  10   3      815.16      831.24    150.48 o
  -4  10   3     4494.65     4826.19    245.49 o
  -3  10   3       57.30       80.07    137.98 o
  -2  10   3     2356.69     2494.76    210.52 o
  -1  10   3    12078.73    12793.80    453.72 o
   0  10   3    16928.64    15873.26    628.89 o
   1  10   3     4595.82     4467.06    257.73 o
   2  10   3    28712.14    28212.39    813.45 o
   3  10   3    40363.76    40958.59   1452.94 o
   4  10   3    28773.06    29166.53    837.94 o
   5  10   3    22060.47    22106.94    806.00 o
   6  10   3     5533.03     5387.36    358.80 o
   7  10   3     6906.35     6637.76    394.29 o
   8  10   3     1893.10     1907.79    268.59 o
   9  10   3     2408.42     2248.68    282.24 o
  10  10   3      136.58      456.38    217.00 o
  11  10   3      147.59      243.97    228.97 o
  12  10   3     2041.85     2295.49    263.81 o
  13  10   3      727.80      636.35    212.08 o
  14  10   3     4988.81     4837.18    372.29 o
  15  10   3     2406.76     2402.88    306.65 o
  16  10   3     4539.93     4139.33    390.18 o
  17  10   3     4409.90     5210.27    771.30 o
 -17  11   3      856.47     1046.58    266.50 o
 -16  11   3       29.07      -78.59    216.39 o
 -15  11   3     2511.66     2457.17    329.42 o
 -14  11   3       16.85       32.04    213.12 o
 -13  11   3     3157.38     3612.99    340.66 o
 -12  11   3     2526.25     2294.67    287.41 o
 -11  11   3      630.99      862.50    231.92 o
 -10  11   3     2434.80     2902.22    455.72 o
  -9  11   3     2044.58     1756.84    239.49 o
  -8  11   3     1559.34     1277.83    217.63 o
  -7  11   3     6546.84     6700.65    374.04 o
  -6  11   3      330.97      292.99    167.81 o
  -5  11   3    17020.63    18222.24    621.28 o
  -4  11   3       16.64       -5.21    140.24 o
  -3  11   3    12397.74    12586.37    471.56 o
  -2  11   3      361.54      454.34    161.13 o
  -1  11   3     5427.24     5925.30    308.31 o
   0  11   3      508.12      515.90    157.35 o
   1  11   3        9.58     -201.20    134.13 o
   2  11   3     5905.80     5315.20    293.02 o
   3  11   3     2676.39     2908.00    255.97 o
   4  11   3     5533.63     5408.76    366.92 o
   5  11   3     9106.24     8800.23    591.81 o
   6  11   3       98.32      171.35    191.89 o
   7  11   3     8779.33     8347.90    652.84 o
   8  11   3     1024.29      991.27    246.19 o
   9  11   3     1698.62     1749.35    282.93 o
  10  11   3     2406.07     2503.02    324.28 o
  11  11   3      216.55      327.47    239.34 o
  12  11   3     3850.17     3526.72    382.27 o
  13  11   3      235.90       52.36    258.22 o
  14  11   3     6917.60     6707.28    529.53 o
  15  11   3       41.09      100.36    228.06 o
 -15  12   3      725.27      315.26    256.96 o
 -14  12   3      112.98     -194.53    233.83 o
 -13  12   3      887.01      711.73    259.05 o
 -12  12   3     2155.20     1991.89    283.82 o
 -11  12   3      679.53      658.46    230.92 o
 -10  12   3    10539.26    10991.74    580.47 o
  -9  12   3     4392.97     4605.74    346.53 o
  -8  12   3    14152.23    14768.56    707.44 o
  -7  12   3     5180.53     5352.12    350.52 o
  -6  12   3     3014.94     3137.18    317.07 o
  -5  12   3       44.70       68.27    201.29 o
  -4  12   3       62.16      -20.26    187.66 o
  -3  12   3      172.73      263.52    171.53 o
  -2  12   3     1066.05      963.58    192.42 o
  -1  12   3     9312.95     9357.21    412.10 o
   0  12   3     7972.72     7810.35    371.90 o
   1  12   3     6011.02     5962.79    330.83 o
   2  12   3    12808.54    12834.70    524.65 o
   3  12   3     1274.28     1019.84    234.92 o
   4  12   3     3730.58     3916.30    342.83 o
   5  12   3     2450.68     2744.92    304.99 o
   6  12   3      880.79      831.86    233.94 o
   7  12   3     4291.16     4674.38    388.74 o
   8  12   3     3781.06     3473.52    354.32 o
   9  12   3     3473.02     3426.00    367.13 o
  10  12   3     1948.89     1861.40    319.38 o
  11  12   3     2479.28     2388.93    349.69 o
  12  12   3      495.21      447.18    282.40 o
  13  12   3       25.36      200.23    282.97 o
 -13  13   3      935.41     1403.10    299.82 o
 -12  13   3     3778.10     3805.04    371.59 o
 -11  13   3     3215.49     3244.23    390.75 o
 -10  13   3     1331.72     1407.32    310.43 o
  -9  13   3      713.78      778.19    424.95 o
  -8  13   3      951.90     1122.21    311.31 o
  -7  13   3      261.75      269.10    229.38 o
  -6  13   3     5239.50     4766.45    393.82 o
  -5  13   3      552.01      660.50    238.85 o
  -4  13   3     5711.20     6111.83    412.65 o
  -3  13   3      185.60      430.73    220.16 o
  -2  13   3     5037.02     5960.58    403.53 o
  -1  13   3      138.94       97.11    171.78 o
   0  13   3      395.80      421.14    192.36 o
   1  13   3     1545.36     1800.93    240.31 o
   2  13   3     2114.28     2122.47    300.68 o
   3  13   3     5832.30     6271.37    431.16 o
   4  13   3     7961.98     8366.64    497.36 o
   5  13   3     3890.35     4543.00    669.67 o
   6  13   3     4172.45     4033.07    385.11 o
   7  13   3      187.50      248.85    242.08 o
   8  13   3      506.67      454.16    262.77 o
   9  13   3     1620.33     1497.04    339.83 o
  10  13   3        4.19      178.66    336.49 o
  11  13   3     3389.53     4131.71    444.79 o
 -10  14   3      630.17      665.18    306.07 o
  -9  14   3     4554.65     4885.73    458.03 o
  -8  14   3      288.64      394.35    280.20 o
  -7  14   3     2201.63     2193.57    409.12 o
  -6  14   3      204.60      530.35    258.11 o
  -5  14   3      288.82      218.81    221.01 o
  -4  14   3        2.61      108.89    229.98 o
  -3  14   3      145.06        9.03    399.34 o
  -2  14   3        0.36      110.65    223.96 o
  -1  14   3     1154.33     1095.25    270.37 o
   0  14   3        6.67      -17.18    236.34 o
   1  14   3     5590.20     5528.34    514.63 o
   2  14   3      132.08      -77.07    239.16 o
   3  14   3     5014.19     4666.35    579.87 o
   4  14   3     1975.86     2436.33    340.69 o
   5  14   3     1132.82     1116.75    296.11 o
   6  14   3     3635.53     3585.01    389.11 o
   7  14   3       45.50     -234.80    240.92 o
   8  14   3      462.99      408.25    278.19 o
  -4  15   3     2431.49     2815.23    443.22 o
  -3  15   3     3453.64     3287.84    467.39 o
  -2  15   3     2381.61     2445.52    423.94 o
  -1  15   3     2295.73     2404.66    420.86 o
   0  15   3     3447.78     3698.01    471.23 o
   1  15   3     1014.41      987.36    297.55 o
   2  15   3      229.86      619.72    282.27 o
   3  15   3        2.43      468.94    277.18 o
 -24   0   4      142.36     -787.36    524.90 o
 -23   0   4     8955.26     7506.51   1053.75 o
 -22   0   4      257.75      576.21    548.58 o
 -21   0   4     1194.35      820.90    485.44 o
 -20   0   4    10625.86    12388.51   1156.37 o
 -19   0   4     3379.60     3465.15    647.25 o
 -18   0   4    14581.92    16650.88   1266.87 o
 -17   0   4    37125.27    37690.42   2221.96 o
 -16   0   4     4711.86     5300.77    386.22 o
 -15   0   4    32260.66    31797.37   1253.50 o
 -14   0   4      456.49      424.03    134.26 o
 -13   0   4    27389.58    27077.35    867.90 o
 -12   0   4    15347.73    15594.10    534.02 o
 -11   0   4    10788.23    12025.59    429.07 o
 -10   0   4    47292.05    48545.09   1726.47 o
  -9   0   4      182.02      252.83    105.82 o
  -8   0   4   138990.73   138981.13   6780.33 o
  -7   0   4      157.31       97.95     75.80 o
  -6   0   4    86420.47    87223.24   2960.93 o
  -5   0   4     3365.07     3524.35    299.94 o
  -4   0   4   228868.30   211157.17   9945.54 o
  -1   0   4     1489.78     1742.72    175.63 o
   0   0   4    65064.69    69656.47   2417.31 o
   1   0   4      561.21      347.91     49.31 o
   2   0   4    37924.10    43243.54   1521.90 o
   3   0   4    28521.95    28872.21   1038.05 o
   4   0   4    74925.91    76524.44   2677.40 o
   5   0   4    53427.86    51732.76   1842.60 o
   6   0   4     9571.41    10950.16    805.11 o
   7   0   4   221648.23   231619.92   7995.87 o
   8   0   4    16055.99    16031.45    668.91 o
   9   0   4   111129.48   110257.77   3902.02 o
  10   0   4    15246.29    14456.10   1839.13 o
  11   0   4    31575.68    29236.60   4657.04 o
  12   0   4     4339.50     3548.03    517.01 o
  13   0   4     5977.83     7147.37    726.18 o
  14   0   4      566.36      312.35    116.19 o
  15   0   4    14406.39    15261.66   1219.51 o
  16   0   4     4088.69     3924.99   1197.81 o
  17   0   4    23965.22    23589.08   1669.43 o
  18   0   4     2547.52     1562.87    635.41 o
  19   0   4    34609.24    37611.50   2454.81 o
  20   0   4     1786.13     2494.28    769.60 o
  21   0   4     4802.16     6910.57   1085.33 o
  22   0   4     3770.65     3070.49    891.94 o
 -24   1   4     1522.65     1993.13    507.33 o
 -23   1   4      384.26      603.34    388.04 o
 -22   1   4     6502.05     6318.47    659.64 o
 -21   1   4       57.89     -216.45    302.81 o
 -20   1   4    15652.66    16960.88   2075.93 o
 -19   1   4     2217.14     2652.39    441.79 o
 -18   1   4    30413.31    31743.59   1442.50 o
 -17   1   4     4974.91     5170.52    291.98 o
 -16   1   4     3620.73     3300.36    585.03 o
 -15   1   4    31940.43    31436.63    868.10 o
 -14   1   4     4366.55     4487.79    345.21 o
 -13   1   4    34544.47    34565.29    923.05 o
 -12   1   4     2675.09     2832.88    165.45 o
 -11   1   4     1198.56      916.88    143.78 o
 -10   1   4     4069.98     4349.39    241.95 o
  -9   1   4     1258.18     1229.25     85.72 o
  -8   1   4     9528.80     9418.86    256.31 o
  -7   1   4   100556.94   104886.54   2273.51 o
  -6   1   4       76.48      160.20     64.08 o
  -5   1   4   432812.28   398249.28  10807.15 o
  -4   1   4      709.94      848.36     65.90 o
  -3   1   4   337874.16   323905.16  11123.68 o
  -2   1   4     2574.71     2625.94     93.83 o
  -1   1   4    54380.18    54470.59   1895.65 o
   0   1   4     3502.85     3634.76    124.15 o
   1   1   4     2689.00     2893.51    135.19 o
   2   1   4    88401.06    89270.20   2194.99 o
   3   1   4      346.42      339.53     75.76 o
   4   1   4    39337.74    41310.20   1309.00 o
   5   1   4   120665.75   123472.56   3860.91 o
   6   1   4     8616.08     8153.69    313.52 o
   7   1   4    58450.34    61950.37   1806.17 o
   8   1   4    29977.86    28054.21   1745.40 o
   9   1   4    23232.73    23229.13    983.55 o
  10   1   4    49028.55    49050.17   1295.44 o
  11   1   4     5513.80     5595.24    254.86 o
  12   1   4    76295.19    79634.95   2059.30 o
  13   1   4       54.52      -29.03    118.68 o
  14   1   4    36027.75    35914.34   1029.60 o
  15   1   4     1030.51     1131.10    225.10 o
  16   1   4     4826.26     4325.10    404.75 o
  17   1   4       35.95      252.00    294.09 o
  18   1   4       73.79     -110.51    332.09 o
  19   1   4     3623.66     3291.18    584.10 o
  20   1   4     8556.32     9343.73    825.69 o
  21   1   4     2115.02     2392.46    668.96 o
  22   1   4    11737.52    13761.50   2585.05 o
 -24   2   4      385.36      231.27    439.00 o
 -23   2   4      668.21      397.68    738.02 o
 -22   2   4       22.27      -95.26    373.67 o
 -21   2   4      871.56     1274.05    432.82 o
 -20   2   4      442.08      -37.01    467.68 o
 -19   2   4      571.52      925.09    332.66 o
 -18   2   4      279.48      702.65    321.85 o
 -17   2   4      922.08     1050.88    190.96 o
 -16   2   4      403.00      439.97    172.03 o
 -15   2   4     5431.78     5715.39    292.70 o
 -14   2   4      710.54      630.08    113.24 o
 -13   2   4     3590.09     3711.65    219.22 o
 -12   2   4     6569.50     6704.68    233.78 o
 -11   2   4     5463.70     6358.41    219.79 o
 -10   2   4    17795.93    18621.56    468.67 o
  -9   2   4      796.48      778.16     79.04 o
  -8   2   4     5969.86     5909.11    218.01 o
  -7   2   4     7362.06     7833.92    222.24 o
  -6   2   4    11285.55    11630.71    294.76 o
  -5   2   4     1680.89     1654.04    122.47 o
  -4   2   4     5295.17     5225.15    167.00 o
  -3   2   4     2694.05     2789.44    127.09 o
  -2   2   4      685.55      481.04     80.32 o
  -1   2   4     9046.53     9427.75    251.88 o
   0   2   4   137475.33   144227.41   3999.93 o
   1   2   4     1066.02     1157.20     78.86 o
   2   2   4     1358.82     1464.29     83.17 o
   3   2   4    14151.38    13079.49    635.41 o
   4   2   4    44539.45    47950.82   1213.03 o
   5   2   4     7717.91     7855.70    365.14 o
   6   2   4     5905.86     5361.48    201.90 o
   7   2   4    35282.91    34137.41    904.60 o
   8   2   4     1398.19     1440.99    119.63 o
   9   2   4    32028.53    32066.31    878.09 o
  10   2   4      291.71      193.24     94.92 o
  11   2   4     1230.95     1158.31    134.52 o
  12   2   4     5722.81     6060.25    275.78 o
  13   2   4     2456.13     2148.62    179.34 o
  14   2   4     1131.59     1829.67    243.80 o
  15   2   4      690.44      724.06    208.15 o
  16   2   4       20.38       60.72    189.56 o
  17   2   4     6258.02     5642.22    413.18 o
  18   2   4      152.35      362.94    234.21 o
  19   2   4     8742.82    10827.71    831.27 o
  20   2   4      614.25     1202.66    462.85 o
  21   2   4      656.14       33.14    436.58 o
  22   2   4     2058.37     2203.59    549.30 o
 -24   3   4       27.86      100.57    451.68 o
 -23   3   4      183.86       93.66    400.11 o
 -22   3   4      206.99       54.94    365.03 o
 -21   3   4     1072.82     1354.35    415.24 o
 -20   3   4       33.52      360.07    696.58 o
 -19   3   4      990.27     1354.34    231.19 o
 -18   3   4        1.77      -65.82    174.19 o
 -17   3   4      275.94      207.35    158.92 o
 -16   3   4     2698.00     2560.94    263.05 o
 -15   3   4      663.25      678.35    170.60 o
 -14   3   4      515.49      493.98    150.89 o
 -13   3   4      226.48       77.27    161.12 o
 -12   3   4     7657.24     7902.60    262.76 o
 -11   3   4    12311.62    12981.68    358.93 o
 -10   3   4       74.20       77.42     64.74 o
  -9   3   4       92.93      156.36     85.63 o
  -8   3   4     6118.66     6293.88    240.67 o
  -7   3   4     6825.98     6949.94    242.59 o
  -6   3   4     5187.82     4991.23    156.80 o
  -5   3   4       81.05      157.83     44.05 o
  -4   3   4     9340.39     9304.80    237.37 o
  -3   3   4     3834.38     3541.45    142.41 o
  -2   3   4    28005.52    27840.29    817.51 o
  -1   3   4     4748.06     4896.97    158.14 o
   0   3   4     5894.66     6314.26    188.44 o
   1   3   4     2364.15     2148.86    113.36 o
   2   3   4     4927.03     4547.32    156.45 o
   3   3   4     9298.45     8988.01    261.49 o
   4   3   4     4037.11     4592.93    175.38 o
   5   3   4      911.49      990.87     89.96 o
   6   3   4    16781.23    17761.85    686.43 o
   7   3   4       85.10      140.67     71.81 o
   8   3   4     1535.43     1327.71    113.71 o
   9   3   4      444.30      507.32     95.12 o
  10   3   4      611.37      721.35    182.86 o
  11   3   4     2756.00     2877.23    183.87 o
  12   3   4     1030.63     1226.40    143.35 o
  13   3   4     1756.18     1846.82    244.03 o
  14   3   4      171.32      -51.71    171.85 o
  15   3   4     2165.50     2244.61    518.83 o
  16   3   4     1320.66     1046.16    238.65 o
  17   3   4        2.08       52.35    221.08 o
  18   3   4      330.38      352.49    254.35 o
  19   3   4     1942.87     2534.27    357.09 o
  20   3   4      491.97     1280.47    678.82 o
  21   3   4     2015.30     2169.47   1024.15 o
  22   3   4      437.26      794.99    503.02 o
 -23   4   4     2719.92     2534.89    561.25 o
 -22   4   4      793.80      604.21    415.56 o
 -21   4   4       72.75      254.49    348.22 o
 -20   4   4     3142.72     3733.95    328.10 o
 -19   4   4     4118.33     3954.80    324.72 o
 -18   4   4     4796.65     5103.69    342.74 o
 -17   4   4    11449.20    10490.72    456.85 o
 -16   4   4     4543.64     4823.30    307.24 o
 -15   4   4    32400.03    32372.18    951.48 o
 -14   4   4        2.42     -183.47    148.02 o
 -13   4   4     4997.76     4700.18    264.70 o
 -12   4   4     4656.97     4783.44    253.47 o
 -11   4   4      202.08      154.74    116.15 o
 -10   4   4    21690.00    22392.73    648.55 o
  -9   4   4      559.30      589.26    111.50 o
  -8   4   4    76577.30    83929.34   2088.59 o
  -7   4   4      457.28      543.89     94.56 o
  -6   4   4    38719.33    38909.44    745.24 o
  -5   4   4       80.57       30.30     44.72 o
  -4   4   4    19945.27    22286.88    474.63 o
  -3   4   4    19885.08    21268.13    555.85 o
  -2   4   4    49615.82    49903.48   1463.38 o
  -1   4   4     5227.45     6212.62    236.10 o
   0   4   4    89374.44    97415.94   2749.52 o
   1   4   4     3691.60     3304.90    434.98 o
   2   4   4   139230.38   144518.14   3048.35 o
   3   4   4     3828.58     3856.39    131.99 o
   4   4   4     3560.31     3633.56    146.48 o
   5   4   4    48242.18    50057.54   1130.60 o
   6   4   4     3931.26     4579.57    156.42 o
   7   4   4    80185.47    84081.19   2465.44 o
   8   4   4     4903.31     4251.55    198.70 o
   9   4   4    41809.25    42542.50   1139.82 o
  10   4   4    19992.00    19092.28    583.04 o
  11   4   4    15166.04    14312.25    592.21 o
  12   4   4    10218.68     8937.12    458.95 o
  13   4   4     1084.32     1540.44    325.88 o
  14   4   4      419.50      553.43    234.63 o
  15   4   4     7177.85     7098.33    511.23 o
  16   4   4     1379.62     1682.28    291.59 o
  17   4   4    12956.15    12738.83    649.39 o
  18   4   4     1483.12     1458.69    302.87 o
  19   4   4     8178.63     9029.00    581.89 o
  20   4   4       47.69      248.34    279.18 o
  21   4   4     3127.50     2813.14    609.76 o
 -23   5   4      406.90      160.10    749.86 o
 -22   5   4     7587.11     8393.94   1369.48 o
 -21   5   4     1131.46     1761.11    294.52 o
 -20   5   4    17750.68    17308.59    841.94 o
 -19   5   4       94.32       92.40    227.76 o
 -18   5   4     9078.29     8885.62    447.38 o
 -17   5   4     5022.08     5166.34    460.28 o
 -16   5   4     1325.90     1795.10    236.12 o
 -15   5   4    21114.11    21572.20    709.40 o
 -14   5   4     4559.00     4638.45    293.29 o
 -13   5   4    14461.90    13606.97    488.80 o
 -12   5   4    26472.63    27007.93    800.21 o
 -11   5   4    18228.96    18886.68    589.54 o
 -10   5   4     3401.78     3499.87    212.81 o
  -9   5   4      275.60      379.03    110.65 o
  -8   5   4      230.62       69.76     92.44 o
  -7   5   4    32876.39    33489.02    714.13 o
  -6   5   4     1474.42     1407.60     89.06 o
  -5   5   4   166424.52   175359.66   3428.31 o
  -4   5   4     1666.11     1601.50     96.95 o
  -3   5   4   158904.06   164791.06   3979.46 o
  -2   5   4     1818.37     1845.76    109.78 o
  -1   5   4    64623.25    67367.49   1662.12 o
   0   5   4     7000.43     6734.87    226.19 o
   1   5   4       52.30      123.79     95.13 o
   2   5   4    43924.99    45910.68   1345.81 o
   3   5   4    16192.51    16546.54    401.65 o
   4   5   4    40545.90    40490.48    899.86 o
   5   5   4    21627.52    22725.86    494.66 o
   6   5   4    45304.47    46681.70   1066.30 o
   7   5   4    32880.36    32560.17    771.10 o
   8   5   4     5656.10     6069.36    256.07 o
   9   5   4    13907.34    13773.67    708.04 o
  10   5   4    43557.83    43098.53   1724.37 o
  11   5   4      106.07      112.03    165.86 o
  12   5   4    50395.94    49238.13   1575.81 o
  13   5   4     1776.37     1858.84    303.26 o
  14   5   4    34379.69    31160.99   1108.89 o
  15   5   4      843.26      912.79    316.54 o
  16   5   4     8260.06     7481.30    531.73 o
  17   5   4      161.28      222.93    241.20 o
  18   5   4       33.89        1.32    263.50 o
  19   5   4     3944.33     3351.53    400.94 o
  20   5   4     4387.82     5416.75    504.10 o
  21   5   4     5135.57     5507.52    623.72 o
 -22   6   4      252.61       -3.92    344.19 o
 -21   6   4     2286.42     2680.27    338.41 o
 -20   6   4     1203.29     1262.99    284.84 o
 -19   6   4      555.24      717.81    253.36 o
 -18   6   4     1467.71     1885.00    460.85 o
 -17   6   4    11632.83    11455.34    689.21 o
 -16   6   4      362.51      185.42    191.18 o
 -15   6   4    15599.05    15849.52    946.19 o
 -14   6   4     5602.46     4856.42    309.68 o
 -13   6   4     8123.06     7676.91    365.72 o
 -12   6   4    28553.42    27776.23    826.43 o
 -11   6   4     3979.27     3670.36    243.32 o
 -10   6   4    66521.94    64801.48   1350.79 o
  -9   6   4     4409.37     4516.38    217.02 o
  -8   6   4    88431.49    93196.03   2044.30 o
  -7   6   4      424.35      333.99     74.05 o
  -6   6   4    27244.50    26333.01    580.40 o
  -5   6   4      273.22      323.27     79.13 o
  -4   6   4       37.47       77.02     69.74 o
  -3   6   4     1500.36     1447.03    105.27 o
  -2   6   4    40245.75    41137.72   1053.10 o
  -1   6   4     1634.91     1643.49    125.24 o
   0   6   4   130318.00   140477.50   3412.88 o
   1   6   4      151.78      258.87     77.63 o
   2   6   4    49362.52    48733.13   2470.60 o
   3   6   4     9562.20     9700.64    310.53 o
   4   6   4    56549.34    58846.27   1293.36 o
   5   6   4    27136.75    26455.27    624.62 o
   6   6   4     9697.60     9829.68    287.71 o
   7   6   4    80033.11    84009.41   1564.38 o
   8   6   4     1283.28     1150.12    140.19 o
   9   6   4    29443.23    28996.86    973.76 o
  10   6   4     1985.12     2282.56    255.67 o
  11   6   4     7338.52     7179.94    621.63 o
  12   6   4     2361.39     2198.59    270.36 o
  13   6   4     2576.94     2428.13    294.44 o
  14   6   4     1883.83     1854.21    291.17 o
  15   6   4    18665.77    17357.54    764.46 o
  16   6   4        0.30     -141.99    235.86 o
  17   6   4    19051.08    18078.56   1167.68 o
  18   6   4      204.85       52.77    274.93 o
  19   6   4    14126.02    12928.28    740.69 o
  20   6   4      497.51       33.61    306.78 o
 -21   7   4      104.19      104.37    271.04 o
 -20   7   4     4608.60     5263.16    429.74 o
 -19   7   4     1006.27      711.54    259.19 o
 -18   7   4     5966.45     5878.70    410.79 o
 -17   7   4     4027.98     4184.19    354.57 o
 -16   7   4     4221.33     4917.68    356.95 o
 -15   7   4    13745.35    14937.65    586.23 o
 -14   7   4     1109.48     1264.49    280.15 o
 -13   7   4    13892.79    14773.03    551.31 o
 -12   7   4      229.89      244.89    148.77 o
 -11   7   4     2630.07     2028.99    187.95 o
 -10   7   4     2689.55     2428.55    190.20 o
  -9   7   4     2183.91     2262.01    175.75 o
  -8   7   4    12855.73    12433.08    526.37 o
  -7   7   4     4333.67     4199.66    191.20 o
  -6   7   4     6875.00     6698.55    243.67 o
  -5   7   4    26917.62    28122.75    692.72 o
  -4   7   4    19871.72    20375.71    527.99 o
  -3   7   4    49528.04    51098.30   1306.79 o
  -2   7   4    21964.52    21824.20    610.69 o
  -1   7   4    14876.00    15263.25    455.01 o
   0   7   4    35338.80    35544.53    932.51 o
   1   7   4     4001.31     4129.46    192.07 o
   2   7   4    10579.53    10897.79    417.63 o
   3   7   4        0.04       42.62     86.89 o
   4   7   4     2072.13     2017.30    142.72 o
   5   7   4     6771.40     6449.54    255.68 o
   6   7   4       30.25       61.13     79.07 o
   7   7   4    13379.81    12144.60    418.55 o
   8   7   4     5900.06     6105.57    401.63 o
   9   7   4     7148.63     7078.69    324.54 o
  10   7   4    19534.29    19729.27    915.35 o
  11   7   4     1368.84     1449.01    235.57 o
  12   7   4    19475.20    20057.12    831.56 o
  13   7   4     1796.17     2158.64    303.44 o
  14   7   4    10940.69    11634.92   1099.48 o
  15   7   4     2131.10     1808.37    322.01 o
  16   7   4     5258.35     4707.50    448.16 o
  17   7   4       53.31      -48.61    284.02 o
  18   7   4      335.51      246.62    298.81 o
  19   7   4       23.68       88.11    305.19 o
  20   7   4      383.17     -339.23    641.82 o
 -20   8   4     1234.57     1606.75    356.03 o
 -19   8   4      737.95      722.49    321.28 o
 -18   8   4     1025.60      692.85    263.70 o
 -17   8   4     1221.82     1212.58    258.31 o
 -16   8   4     1731.01     1470.49    240.66 o
 -15   8   4       87.57      167.90    184.24 o
 -14   8   4     4535.74     4311.92    293.12 o
 -13   8   4     1377.44     1450.16    196.34 o
 -12   8   4     8534.36     8865.61    361.29 o
 -11   8   4    11360.76    11514.27    406.66 o
 -10   8   4      991.36     1058.47    161.34 o
  -9   8   4    17551.18    17015.26    606.08 o
  -8   8   4      334.35      572.50    156.93 o
  -7   8   4     4047.34     4131.82    202.43 o
  -6   8   4       13.86       55.07    101.15 o
  -5   8   4      426.62      346.79    112.89 o
  -4   8   4      369.55      280.15    108.26 o
  -3   8   4      413.13      417.73    114.67 o
  -2   8   4      338.64      516.59    216.91 o
  -1   8   4     4035.91     4400.26    216.91 o
   0   8   4      390.61      310.03    141.27 o
   1   8   4    24042.19    24997.79    703.27 o
   2   8   4    10615.76    10120.95    354.44 o
   3   8   4    12032.23    11804.09    393.46 o
   4   8   4    20837.47    20286.04    816.88 o
   5   8   4     1000.73     1127.22    134.36 o
   6   8   4    21460.75    21175.71   1081.40 o
   7   8   4       44.35       42.14    131.48 o
   8   8   4     7856.63     8551.68    358.39 o
   9   8   4     1537.60     1521.89    252.49 o
  10   8   4     4862.32     4142.80    276.38 o
  11   8   4      647.22      520.56    176.68 o
  12   8   4     1915.27     2363.26    249.58 o
  13   8   4     1831.07     1747.53    367.64 o
  14   8   4      373.27      375.89    257.57 o
  15   8   4       32.54      203.37    256.93 o
  16   8   4     8797.75     8860.66    615.92 o
  17   8   4      783.28     1175.82    320.83 o
  18   8   4     3529.87     3861.34    458.33 o
  19   8   4      355.16      586.33    337.98 o
 -19   9   4      505.40      500.31    258.89 o
 -18   9   4      371.77      292.09    222.78 o
 -17   9   4       94.49       40.53    203.20 o
 -16   9   4     1289.26     1545.21    245.97 o
 -15   9   4      189.94      356.36    193.25 o
 -14   9   4     6080.54     5811.89    330.92 o
 -13   9   4     2554.61     2162.70    224.13 o
 -12   9   4     6560.30     6037.22    316.74 o
 -11   9   4     6543.24     7139.87    331.92 o
 -10   9   4      374.09      430.19    177.15 o
  -9   9   4     2111.87     2513.97    236.46 o
  -8   9   4     3958.62     3483.71    253.60 o
  -7   9   4     1384.63     1412.59    191.67 o
  -6   9   4    13651.43    12715.64    403.81 o
  -5   9   4     6453.48     6505.67    270.32 o
  -4   9   4    10762.15    10442.15    455.72 o
  -3   9   4     7911.28     7522.89    423.25 o
  -2   9   4     7006.42     7643.44    319.75 o
  -1   9   4      226.03      273.77    133.79 o
   0   9   4    12570.97    11947.00    415.17 o
   1   9   4     3539.80     3942.61    221.75 o
   2   9   4     4668.49     4667.07    413.00 o
   3   9   4    10521.43    10680.74    462.09 o
   4   9   4    16385.11    16533.85    585.99 o
   5   9   4     4727.58     4475.40    264.32 o
   6   9   4     6585.35     6908.42    378.18 o
   7   9   4      789.84      862.47    199.94 o
   8   9   4     4059.56     4124.88    319.01 o
   9   9   4       61.57     -164.27    143.97 o
  10   9   4      625.28      868.88    181.80 o
  11   9   4     2980.56     2857.79    263.12 o
  12   9   4     2901.71     2746.29    273.20 o
  13   9   4    10454.96     9896.36    499.63 o
  14   9   4     2852.70     2675.25    294.07 o
  15   9   4     6054.76     5139.63    392.49 o
  16   9   4       26.67     -165.78    225.78 o
  17   9   4       40.36      -84.40    236.53 o
  18   9   4       43.08      -55.80    263.74 o
 -18  10   4     1525.05     1501.98    280.71 o
 -17  10   4     5237.86     4897.37    365.23 o
 -16  10   4     1096.60     1207.24    237.02 o
 -15  10   4     5678.80     5731.97    356.19 o
 -14  10   4      323.55      602.15    201.68 o
 -13  10   4     1795.66     2242.77    250.17 o
 -12  10   4     1470.10     1442.73    238.86 o
 -11  10   4      718.25      618.89    205.50 o
 -10  10   4    13242.00    12828.98    512.45 o
  -9  10   4     3395.74     3177.62    269.72 o
  -8  10   4    19266.00    19726.76    654.14 o
  -7  10   4     2238.87     2469.23    236.97 o
  -6  10   4     7114.81     6824.23    336.02 o
  -5  10   4      173.75      204.13    139.05 o
  -4  10   4      940.54     1015.44    167.53 o
  -3  10   4      337.91      217.65    143.86 o
  -2  10   4     6146.40     6182.39    342.36 o
  -1  10   4     2018.42     1794.54    190.93 o
   0  10   4    24460.13    23748.09    710.34 o
   1  10   4    11281.31    11119.27    414.92 o
   2  10   4    19776.76    19847.17    618.54 o
   3  10   4     1141.29     1786.65    262.05 o
   4  10   4      892.17      953.04    163.19 o
   5  10   4     5643.74     5671.88    358.21 o
   6  10   4     1077.31      914.31    213.78 o
   7  10   4    10311.54    10016.07    492.10 o
   8  10   4     1680.29     2248.26    282.73 o
   9  10   4     9948.65     9807.30    514.61 o
  10  10   4     3122.78     3304.73    333.24 o
  11  10   4     1980.92     1913.25    251.43 o
  12  10   4     1480.38     1470.02    237.31 o
  13  10   4     1244.43     1174.18    232.06 o
  14  10   4      147.09      119.72    207.34 o
  15  10   4     6338.48     6288.71    459.71 o
  16  10   4     3180.05     3081.95    354.44 o
 -17  11   4     1228.31     1271.47    279.47 o
 -16  11   4      445.47      816.06    277.47 o
 -15  11   4     3048.77     3637.30    364.70 o
 -14  11   4       13.97      322.13    235.96 o
 -13  11   4     4574.22     4964.59    374.31 o
 -12  11   4     2739.09     2735.11    301.69 o
 -11  11   4     4905.33     5404.18    363.91 o
 -10  11   4     2788.68     3589.37    314.99 o
  -9  11   4       91.04      242.15    185.42 o
  -8  11   4     1213.15      889.60    208.10 o
  -7  11   4     9712.91    10468.50    664.64 o
  -6  11   4      769.54      551.92    198.33 o
  -5  11   4    10223.63    10747.03    499.15 o
  -4  11   4      688.82      454.92    162.20 o
  -3  11   4    22430.56    21372.84    671.79 o
  -2  11   4      972.50      842.16    203.93 o
  -1  11   4     6994.20     6777.04    326.97 o
   0  11   4     5460.68     5456.72    295.41 o
   1  11   4     1077.95     1305.86    189.19 o
   2  11   4    11883.87    11944.68    465.45 o
   3  11   4     4059.35     3441.11    501.96 o
   4  11   4     7542.28     7191.28    416.88 o
   5  11   4     7273.43     7525.11    432.97 o
   6  11   4     1376.38     1534.18    294.20 o
   7  11   4     5187.62     5324.40    580.55 o
   8  11   4     1517.51     1830.85    273.38 o
   9  11   4     2651.62     2728.29    445.86 o
  10  11   4     6190.63     6099.01    444.01 o
  11  11   4       27.66      253.27    235.72 o
  12  11   4    14962.85    14033.23    701.19 o
  13  11   4       54.86       47.23    255.40 o
  14  11   4    11289.76    11611.12    568.87 o
  15  11   4       53.01      229.68    257.48 o
 -15  12   4      442.92      716.87    310.13 o
 -14  12   4     1897.39     1481.40    349.71 o
 -13  12   4     3934.03     3288.32    390.51 o
 -12  12   4     6039.14     6585.91    482.98 o
 -11  12   4     5354.78     5889.98    568.00 o
 -10  12   4    10968.32    10766.08    569.72 o
  -9  12   4     2904.41     2936.56    332.32 o
  -8  12   4     8576.45     8530.38    525.98 o
  -7  12   4      595.46      747.62    239.93 o
  -6  12   4     2218.64     3009.31    526.04 o
  -5  12   4      447.07      414.85    240.82 o
  -4  12   4      791.62      988.92    223.79 o
  -3  12   4      329.19      371.47    167.43 o
  -2  12   4     1657.86     1913.84    226.49 o
  -1  12   4      947.76      909.75    192.62 o
   0  12   4    11261.41    11916.50    469.83 o
   1  12   4     7054.00     6803.27    346.75 o
   2  12   4    16113.54    16965.41    592.35 o
   3  12   4     8301.08     7958.25    453.04 o
   4  12   4    12308.97    11920.07    578.76 o
   5  12   4    10331.86    11156.55    730.37 o
   6  12   4     4058.52     4183.48    613.96 o
   7  12   4     4023.78     3750.50    391.35 o
   8  12   4     1051.85      826.09    249.16 o
   9  12   4      824.86      921.72    323.30 o
  10  12   4       31.58      113.17    239.19 o
  11  12   4      196.12       65.15    249.43 o
  12  12   4       65.94      128.74    275.38 o
  13  12   4     1247.37     1344.43    329.23 o
 -13  13   4      242.57      -66.49    308.69 o
 -12  13   4     1663.27     1821.79    347.46 o
 -11  13   4      274.86       54.18    247.97 o
 -10  13   4       46.84      -85.75    234.19 o
  -9  13   4      979.82      872.49    352.62 o
  -8  13   4     4098.44     3519.85    442.66 o
  -7  13   4     1399.32     1116.40    308.95 o
  -6  13   4     4924.12     5109.98    451.88 o
  -5  13   4      157.18      241.00    220.41 o
  -4  13   4     7539.44     8054.01    481.19 o
  -3  13   4      875.03     1042.58    243.90 o
  -2  13   4     8131.96     7290.17    451.33 o
  -1  13   4     3848.13     4382.28    309.66 o
   0  13   4     4070.75     4610.79    327.55 o
   1  13   4     5661.57     5728.43    408.02 o
   2  13   4     1612.35     1787.33    291.20 o
   3  13   4     2847.59     2263.74    308.09 o
   4  13   4      808.54     1568.66    280.63 o
   5  13   4        8.63      342.63    228.29 o
   6  13   4     4020.64     3510.83    366.91 o
   7  13   4      452.52      419.51    256.60 o
   8  13   4     1509.39     2164.34    334.32 o
   9  13   4     1290.96     1231.97    296.88 o
  10  13   4      787.17      726.01    290.68 o
  11  13   4     3796.80     3184.94    759.07 o
 -10  14   4       96.34      414.55    309.73 o
  -9  14   4     8600.38     9173.21    575.76 o
  -8  14   4      333.38      491.94    280.03 o
  -7  14   4     3564.57     4088.14    407.62 o
  -6  14   4        2.33     -181.85    227.90 o
  -5  14   4     1319.64     1330.31    285.56 o
  -4  14   4      100.24     -146.58    218.28 o
  -3  14   4      129.23      165.75    230.70 o
  -2  14   4     1565.31     1613.15    318.38 o
  -1  14   4     5672.43     6151.04    498.09 o
   0  14   4      341.15      201.25    236.23 o
   1  14   4    11133.56    11494.07    599.09 o
   2  14   4       23.68      331.76    338.66 o
   3  14   4     8493.53     7860.94    508.32 o
   4  14   4     2414.85     2542.20    342.24 o
   5  14   4     2096.62     2426.47    344.28 o
   6  14   4     3357.04     3996.01    411.48 o
   7  14   4       50.79      -58.17    329.55 o
   8  14   4     4095.36     4604.84    443.39 o
  -4  15   4     1961.37     2866.15    367.65 o
  -3  15   4     1108.15     1581.64    303.06 o
  -2  15   4     1511.38     1856.16    313.81 o
  -1  15   4       84.32      514.68    311.21 o
   0  15   4      245.86       63.11    303.89 o
   1  15   4      765.40     1012.10    290.31 o
   2  15   4      976.20      478.69    340.74 o
   3  15   4     3278.86     2926.48    379.85 o
 -24   1   5      238.44     -109.60    401.13 o
 -23   1   5      220.25      236.08    366.78 o
 -22   1   5      224.00       54.55    350.80 o
 -21   1   5     4409.79     3725.64    520.41 o
 -20   1   5      491.58     1132.91    369.57 o
 -19   1   5     9967.26    10882.05   1051.78 o
 -18   1   5      205.13       31.29    282.86 o
 -17   1   5     2617.82     2981.14    289.11 o
 -16   1   5     6491.11     6363.14    385.39 o
 -15   1   5       29.78       64.19    126.62 o
 -14   1   5     8094.06     7008.40    310.70 o
 -13   1   5     3568.39     3103.24    185.27 o
 -12   1   5    21979.99    22076.51    623.33 o
 -11   1   5     5558.98     5676.58    229.11 o
 -10   1   5     5587.68     4957.44    202.55 o
  -9   1   5      144.79      110.48     68.37 o
  -8   1   5     4520.03     5476.36    197.95 o
  -7   1   5       83.79       69.91     70.23 o
  -6   1   5     5043.42     4236.62    187.56 o
  -5   1   5     4074.89     4143.81    172.40 o
  -4   1   5    92952.77    95693.70   3328.02 o
  -3   1   5        4.96       30.55     49.53 o
  -2   1   5    40333.57    43017.96   1021.14 o
  -1   1   5     5826.96     5527.27    234.07 o
   0   1   5    33793.61    34740.38    868.92 o
   1   1   5     5474.14     5546.14    176.43 o
   2   1   5     2563.28     2475.85    112.79 o
   3   1   5      586.68      758.53     70.68 o
   4   1   5    10320.76    10418.07    306.25 o
   5   1   5    38717.23    41260.70   1057.19 o
   6   1   5    27622.52    25991.63    999.02 o
   7   1   5      342.88      305.22     80.32 o
   8   1   5    10445.95    11695.28    475.02 o
   9   1   5     8419.75     8471.54    399.52 o
  10   1   5     1757.22     1909.30    144.83 o
  11   1   5    23687.03    22501.90    870.96 o
  12   1   5      450.21      200.31    123.33 o
  13   1   5    11044.87    10458.90    417.55 o
  14   1   5      552.30      489.06    148.30 o
  15   1   5     6415.92     6679.29    458.04 o
  16   1   5      101.13      233.73    199.22 o
  17   1   5      647.86      625.14    228.28 o
  18   1   5     2125.95     2147.57    470.08 o
  19   1   5      695.55      655.97    394.70 o
  20   1   5     3394.73     3111.77    880.10 o
  21   1   5     4270.58     5182.01    700.53 o
  22   1   5     1291.50     2288.10    678.82 o
 -24   2   5     8616.76     8350.50    799.47 o
 -23   2   5      386.01       75.93    361.22 o
 -22   2   5     4464.48     5894.23   1328.04 o
 -21   2   5     7336.04     7821.08    696.85 o
 -20   2   5       41.31     -287.89    283.25 o
 -19   2   5     7445.86     7807.78    474.36 o
 -18   2   5    13212.10    12571.55    585.94 o
 -17   2   5    14018.36    14813.34   1091.72 o
 -16   2   5    19780.89    20491.87    656.53 o
 -15   2   5     4850.84     4845.25    265.36 o
 -14   2   5    25798.23    26344.12    820.08 o
 -13   2   5     4292.18     4444.16    231.64 o
 -12   2   5     3335.54     2674.91    239.29 o
 -11   2   5    50367.01    52976.50   1207.09 o
 -10   2   5     1092.81     1136.04     94.82 o
  -9   2   5   139860.72   144196.02   3513.54 o
  -8   2   5       37.09      -45.47     57.50 o
  -7   2   5   196211.14   198145.14   4773.66 o
  -6   2   5     2344.72     2543.72    213.62 o
  -5   2   5    95348.96    98878.45   2399.76 o
  -4   2   5    15739.36    17345.49    915.62 o
  -3   2   5    14617.67    16008.81    365.37 o
  -2   2   5    64985.66    66525.39   1863.69 o
  -1   2   5    13280.46    14021.20    418.09 o
   0   2   5      338.18      489.78     53.33 o
   1   2   5   204203.80   210206.25   5839.16 o
   2   2   5      305.86      267.99     60.95 o
   3   2   5    23931.18    22190.97    586.42 o
   4   2   5    19583.77    18982.29    596.53 o
   5   2   5    35848.90    34992.80   1688.86 o
   6   2   5   129706.27   131024.08   3241.09 o
   7   2   5     3073.51     3255.19    163.03 o
   8   2   5   195301.86   200858.55   4952.82 o
   9   2   5     4960.25     4740.28    215.35 o
  10   2   5    67711.85    69699.37   1804.51 o
  11   2   5     7837.27     8379.30    391.92 o
  12   2   5     5866.53     5858.65    276.14 o
  13   2   5       52.12      106.37    121.17 o
  14   2   5     4690.60     4893.73    399.04 o
  15   2   5     1452.59     1337.41    370.35 o
  16   2   5    22175.16    23717.89   1689.64 o
  17   2   5     3487.95     3567.92    450.27 o
  18   2   5    31468.58    31946.92   1193.79 o
  19   2   5      330.83      175.44    389.91 o
  20   2   5    15795.25    17437.60   1119.07 o
  21   2   5     1722.42     1732.58    518.98 o
  22   2   5     3089.38     3113.62    650.62 o
 -24   3   5      589.67      329.22    515.04 o
 -23   3   5     3032.03     3052.39   1018.23 o
 -22   3   5      455.73      718.91    408.26 o
 -21   3   5    17442.98    16252.50    998.32 o
 -20   3   5       10.16        5.37    284.99 o
 -19   3   5    30391.21    31639.68   1128.24 o
 -18   3   5     1415.92     1921.11    233.78 o
 -17   3   5    16927.73    17407.75    603.83 o
 -16   3   5    21287.58    19868.56    652.24 o
 -15   3   5      106.99      -12.73    146.96 o
 -14   3   5    30265.85    31059.96    898.34 o
 -13   3   5      881.31      773.96    106.98 o
 -12   3   5    26207.60    26467.99    659.43 o
 -11   3   5     3009.01     3181.30    150.06 o
 -10   3   5     5974.92     6112.09    298.13 o
  -9   3   5    12988.40    13143.41    408.10 o
  -8   3   5     4491.63     4914.87    203.45 o
  -7   3   5     3001.60     3244.37    165.78 o
  -6   3   5   203653.69   209600.81   5040.46 o
  -5   3   5     1713.45     1819.69    150.61 o
  -4   3   5   213880.86   219215.58   5144.56 o
  -3   3   5    11522.41    11453.99    317.28 o
  -2   3   5   166453.02   162644.67   3909.46 o
  -1   3   5     4054.92     4599.70    151.68 o
   0   3   5    73433.42    77965.01   1885.35 o
   1   3   5    95031.59   102293.00   4870.16 o
   2   3   5      253.21      285.01     65.84 o
   3   3   5    50600.59    48984.37   1417.36 o
   4   3   5    14058.36    12733.35    840.23 o
   5   3   5    49475.05    52263.39   1334.81 o
   6   3   5    35735.45    34443.26    912.28 o
   7   3   5    12199.76    13175.41    407.61 o
   8   3   5    40135.59    37766.88   1012.10 o
   9   3   5    29824.37    28727.84    802.49 o
  10   3   5     9178.92     9183.10    374.26 o
  11   3   5    70592.52    66373.51   2433.29 o
  12   3   5      730.21      687.20    134.16 o
  13   3   5    52095.13    52083.15   3728.53 o
  14   3   5       10.97      -57.62    163.19 o
  15   3   5    19548.41    19757.94   1296.06 o
  16   3   5      716.34       45.97    225.72 o
  17   3   5     5751.19     5222.40    415.23 o
  18   3   5     3418.25     2755.21    353.57 o
  19   3   5     2062.44     2460.23    345.02 o
  20   3   5     9173.91     8533.48    806.60 o
  21   3   5     8499.52     9956.41    888.92 o
 -23   4   5       98.06      407.35    438.29 o
 -22   4   5     4807.82     5597.36    650.01 o
 -21   4   5     1698.22     1631.83    334.05 o
 -20   4   5      307.47      230.73    378.10 o
 -19   4   5     1878.03     1970.94    258.98 o
 -18   4   5     2271.68     1648.05    244.46 o
 -17   4   5     5810.78     6323.66    353.06 o
 -16   4   5     4599.07     4325.50    337.23 o
 -15   4   5      506.00      613.17    186.84 o
 -14   4   5    13461.98    13357.22    487.99 o
 -13   4   5     5273.22     5228.19    278.41 o
 -12   4   5     3647.36     3606.91    222.98 o
 -11   4   5    42874.93    44154.25   1028.53 o
 -10   4   5     3716.20     3578.73    319.57 o
  -9   4   5    36922.20    38949.89   1029.32 o
  -8   4   5     1936.26     1665.09    133.07 o
  -7   4   5   125821.51   134110.41   2946.81 o
  -6   4   5      504.75      697.86     65.92 o
  -5   4   5    38872.39    42621.57    940.61 o
  -4   4   5     4668.27     4266.46    158.91 o
  -3   4   5       20.51       21.92     34.90 o
  -2   4   5    11283.60     9748.95    332.34 o
  -1   4   5    38622.75    38091.16    954.56 o
   0   4   5     4606.83     4617.85    163.55 o
   1   4   5    74542.31    73285.77   2090.91 o
   2   4   5    10866.51    11690.29    587.99 o
   3   4   5    58999.31    60432.92   3388.19 o
   4   4   5     1383.16     1245.63     86.87 o
   5   4   5    61646.57    62158.75   1394.55 o
   6   4   5    75450.30    76638.81   1709.56 o
   7   4   5     4984.23     5173.82    175.71 o
   8   4   5   114207.01   119262.51   2988.09 o
   9   4   5     1170.38     1379.43    138.15 o
  10   4   5    12900.91    12750.25    435.59 o
  11   4   5      166.17      112.29    104.04 o
  12   4   5     1202.10      899.69    214.95 o
  13   4   5     1241.13     1599.57    241.81 o
  14   4   5      386.75       81.53    183.89 o
  15   4   5      169.81      129.21    189.93 o
  16   4   5    12877.56    13057.12    642.23 o
  17   4   5        0.87      154.90    249.59 o
  18   4   5    13975.19    14544.45    735.53 o
  19   4   5      481.64      885.37    297.09 o
  20   4   5     7092.93     7629.44   1391.77 o
  21   4   5     2645.58     2993.62    601.55 o
 -23   5   5       44.56      594.19    452.18 o
 -22   5   5     1199.81      615.80    451.89 o
 -21   5   5      663.56      726.47    314.85 o
 -20   5   5     1035.92      838.51    307.33 o
 -19   5   5     2678.47     3498.06    320.48 o
 -18   5   5     2290.13     2178.88    270.20 o
 -17   5   5     2996.58     3033.02    283.31 o
 -16   5   5     5798.55     5544.84    533.70 o
 -15   5   5     3364.83     3203.06    264.69 o
 -14   5   5     3801.58     3570.49    265.91 o
 -13   5   5     3828.09     4321.02    272.56 o
 -12   5   5     2941.45     2834.66    240.10 o
 -11   5   5     1491.45     1565.95    251.22 o
 -10   5   5      915.64      879.46    138.90 o
  -9   5   5     5495.27     5603.68    251.63 o
  -8   5   5      453.06      493.34     94.48 o
  -7   5   5    19392.42    19802.85    448.47 o
  -6   5   5     5792.15     5150.77    166.28 o
  -5   5   5     9372.48    10017.83    276.78 o
  -4   5   5     7919.90     7711.25    252.65 o
  -3   5   5    64566.89    69943.46   1726.16 o
  -2   5   5      721.38      698.67    199.41 o
  -1   5   5    25112.87    25918.10    791.38 o
   0   5   5    13114.82    12944.57    435.23 o
   1   5   5    21939.28    22482.94    697.23 o
   2   5   5     1008.75      819.64    144.69 o
   3   5   5     1420.18     1597.07    111.82 o
   4   5   5     1104.40     1351.18     90.47 o
   5   5   5        2.67       26.85     62.98 o
   6   5   5     4109.55     4355.76    231.14 o
   7   5   5     3014.72     3383.51    143.48 o
   8   5   5     2073.46     2372.10    175.45 o
   9   5   5     6382.18     6421.96    277.05 o
  10   5   5      201.52       13.71    150.68 o
  11   5   5     9493.21     8983.21    451.74 o
  12   5   5     4977.73     4793.63    345.35 o
  13   5   5     4762.30     4499.80    348.74 o
  14   5   5     2573.73     2341.15    294.99 o
  15   5   5     2250.58     2030.62    330.68 o
  16   5   5      897.01      839.67    261.17 o
  17   5   5     2658.76     2448.85    372.55 o
  18   5   5      401.66      457.53    274.78 o
  19   5   5      142.79      464.29    368.70 o
  20   5   5       54.40     -350.24    284.90 o
  21   5   5      120.08      179.77    463.66 o
 -22   6   5        2.31       97.92    318.32 o
 -21   6   5      193.22      -36.31    381.58 o
 -20   6   5     1478.68     1764.93    343.17 o
 -19   6   5     1690.14     2042.44    284.69 o
 -18   6   5     6422.06     7067.39    420.17 o
 -17   6   5     1368.67     2199.78    272.64 o
 -16   6   5     8821.63     8037.24    409.95 o
 -15   6   5     1905.02     1729.67    230.61 o
 -14   6   5      762.19      966.50    196.39 o
 -13   6   5     1541.25     1744.03    322.31 o
 -12   6   5      127.55       10.82    153.45 o
 -11   6   5       34.92       18.12    123.91 o
 -10   6   5    12199.81    10707.95    355.30 o
  -9   6   5    16918.99    16415.66    490.80 o
  -8   6   5     7268.06     7107.00    224.80 o
  -7   6   5     3116.64     2958.04    135.03 o
  -6   6   5     3820.31     4046.34    174.34 o
  -5   6   5       22.58      147.28     80.35 o
  -4   6   5     1410.76     1527.12    118.93 o
  -3   6   5     2314.80     2200.84    132.27 o
  -2   6   5     1263.14     1391.75    112.61 o
  -1   6   5    19357.86    20501.54    562.18 o
   0   6   5     6298.55     6153.98    226.18 o
   1   6   5    11091.30    11525.57    349.85 o
   2   6   5    10427.55    10039.49    481.39 o
   3   6   5      962.22     1306.70    108.70 o
   4   6   5     2019.06     2054.13    165.16 o
   5   6   5     6881.06     7218.48    232.77 o
   6   6   5     2415.73     2472.52    119.58 o
   7   6   5     4411.57     4292.73    172.39 o
   8   6   5     8499.85     9243.53    346.24 o
   9   6   5    19470.66    19142.27    710.83 o
  10   6   5     8843.55     9005.10    466.31 o
  11   6   5    12771.54    14102.25    616.80 o
  12   6   5     2259.74     2402.64    289.07 o
  13   6   5     1649.72     1255.44    252.97 o
  14   6   5     1849.80     1874.26    290.70 o
  15   6   5     2444.87     2742.56    394.50 o
  16   6   5      476.52      259.01    251.30 o
  17   6   5     2955.42     2631.80    369.79 o
  18   6   5      962.91      495.14    306.37 o
  19   6   5     3017.40     3618.85    440.86 o
  20   6   5      811.64     1030.37    429.70 o
 -21   7   5     6800.94     5230.36    524.50 o
 -20   7   5      641.94      807.23    327.67 o
 -19   7   5     4308.77     4256.24    377.46 o
 -18   7   5      537.84      641.39    241.61 o
 -17   7   5     1208.96     1129.23    245.49 o
 -16   7   5      847.71     1049.29    246.66 o
 -15   7   5     1242.19     1153.95    267.17 o
 -14   7   5    12455.88    12612.93    509.68 o
 -13   7   5     6343.67     6192.10    436.52 o
 -12   7   5    36566.94    35259.24    955.88 o
 -11   7   5     4600.13     4339.07    242.10 o
 -10   7   5    12529.66    11725.93    438.52 o
  -9   7   5       90.76      125.98    112.13 o
  -8   7   5      409.12      514.34    121.45 o
  -7   7   5     2978.04     3389.67    169.40 o
  -6   7   5    14341.92    15204.60    423.28 o
  -5   7   5     6355.31     6534.46    258.45 o
  -4   7   5    62643.12    63081.09   1591.80 o
  -3   7   5     6588.77     6594.45    318.89 o
  -2   7   5    35137.44    35228.61    927.89 o
  -1   7   5      386.73      516.19    105.09 o
   0   7   5     7590.40     8200.44    291.76 o
   1   7   5    10480.76    11478.06    369.64 o
   2   7   5       84.22        8.53     72.84 o
   3   7   5    33697.14    35336.34   1012.84 o
   4   7   5     9422.92     9160.49    315.78 o
   5   7   5    45417.77    47502.16   1227.69 o
   6   7   5     6840.39     6767.81    235.05 o
   7   7   5     6871.50     7170.32    267.69 o
   8   7   5     2333.12     2225.98    198.56 o
   9   7   5     2053.24     2217.17    205.95 o
  10   7   5      225.33      356.25    215.56 o
  11   7   5    15849.18    15201.82    645.85 o
  12   7   5      922.62     1064.98    238.75 o
  13   7   5    27932.60    26405.26    989.32 o
  14   7   5     5514.14     5492.92    440.92 o
  15   7   5     8125.81     7337.63    508.85 o
  16   7   5       14.46      316.68    270.31 o
  17   7   5      400.15      387.35    299.40 o
  18   7   5     2265.81     1719.46    385.07 o
  19   7   5      241.92      123.01    317.44 o
 -21   8   5      440.60      332.00    357.10 o
 -20   8   5      132.07       74.93    331.18 o
 -19   8   5     2685.06     3342.17    373.65 o
 -18   8   5     3289.70     2862.51    327.91 o
 -17   8   5     3118.46     3606.04    311.41 o
 -16   8   5     9099.80     8641.62    489.63 o
 -15   8   5      290.25      245.64    175.19 o
 -14   8   5     7553.68     7579.72    358.83 o
 -13   8   5     3796.80     3301.79    251.59 o
 -12   8   5     3037.91     3061.41    236.89 o
 -11   8   5    13524.62    12109.78    413.90 o
 -10   8   5      114.97      159.47    163.63 o
  -9   8   5    41428.84    43445.78   1189.71 o
  -8   8   5      860.60      845.49    163.36 o
  -7   8   5    34010.16    35715.69    881.89 o
  -6   8   5      322.91      287.82    113.44 o
  -5   8   5     2973.60     3239.35    196.32 o
  -4   8   5     1504.53     1459.66    148.38 o
  -3   8   5     2262.12     2414.80    184.98 o
  -2   8   5      874.70      908.09    132.14 o
  -1   8   5    43501.27    44499.09   1163.56 o
   0   8   5    10288.07    10358.28    355.36 o
   1   8   5    62541.72    62448.96   1591.80 o
   2   8   5     4501.93     5017.96    230.62 o
   3   8   5    15879.28    15785.02    481.69 o
   4   8   5     4740.80     4634.89    281.98 o
   5   8   5     8390.36     8759.68    328.12 o
   6   8   5    33972.37    33272.32   1453.52 o
   7   8   5      514.11      807.26    158.08 o
   8   8   5    25518.30    22062.75   1718.63 o
   9   8   5     5268.66     5039.15    289.87 o
  10   8   5    15526.52    15596.46    674.46 o
  11   8   5     4807.07     4792.40    314.45 o
  12   8   5      110.81       -8.83    166.85 o
  13   8   5      770.30      402.44    469.79 o
  14   8   5     4823.59     5155.18    431.29 o
  15   8   5      290.83      -21.46    240.35 o
  16   8   5    10643.98     9234.82    712.48 o
  17   8   5      968.20     1238.60    334.74 o
  18   8   5     9799.84     9729.47    664.94 o
 -20   9   5       47.73     -370.88    275.15 o
 -19   9   5     4949.97     5357.78    459.77 o
 -18   9   5     1030.75      930.92    250.82 o
 -17   9   5     4493.72     4342.03    339.40 o
 -16   9   5     6093.04     5497.18    356.54 o
 -15   9   5     1235.31     1238.73    217.98 o
 -14   9   5    11011.80    10693.52    439.10 o
 -13   9   5      272.81      184.51    170.83 o
 -12   9   5    18633.70    17950.77    569.36 o
 -11   9   5      339.72      378.30    160.14 o
 -10   9   5     5049.90     4834.65    374.26 o
  -9   9   5     2766.47     2906.96    247.99 o
  -8   9   5       58.59      236.73    154.43 o
  -7   9   5     4411.76     4103.45    256.89 o
  -6   9   5    15876.21    15474.38    692.69 o
  -5   9   5     2175.61     2401.09    270.01 o
  -4   9   5    32500.88    33406.88    924.70 o
  -3   9   5     5440.99     5621.67    268.21 o
  -2   9   5    37064.85    36538.81    994.98 o
  -1   9   5    17696.82    17390.81    541.29 o
   0   9   5    22425.24    21968.31    649.38 o
   1   9   5    18793.79    19315.35    586.16 o
   2   9   5     5717.52     5387.24    257.24 o
   3   9   5    11945.44    11776.23    518.94 o
   4   9   5      516.77      493.03    139.31 o
   5   9   5     3123.44     3057.86    265.98 o
   6   9   5     3774.81     3217.23    274.60 o
   7   9   5        4.54      -34.98    152.88 o
   8   9   5     4457.93     4210.86    325.60 o
   9   9   5     8842.05     8186.43    590.73 o
  10   9   5     1367.57     1458.66    203.14 o
  11   9   5    20054.42    18652.48   1004.29 o
  12   9   5     1319.45     1106.20    230.47 o
  13   9   5    25468.88    23664.13    789.40 o
  14   9   5     1188.39     1243.91    249.84 o
  15   9   5    11679.37    10476.92    600.98 o
  16   9   5      984.83      849.44    270.40 o
  17   9   5     2036.61     1886.44    318.08 o
 -18  10   5       53.03      -60.20    261.47 o
 -17  10   5      114.37      172.68    238.65 o
 -16  10   5       25.20      232.95    203.62 o
 -15  10   5     2072.43     1998.21    259.41 o
 -14  10   5     2731.53     2780.83    269.98 o
 -13  10   5     7358.66     7422.41    420.47 o
 -12  10   5    11024.54    11261.52    502.06 o
 -11  10   5     7676.70     7542.00    397.28 o
 -10  10   5    12988.82    13323.53    531.79 o
  -9  10   5     8103.28     8405.84    477.37 o
  -8  10   5     9778.96     9698.73    475.68 o
  -7  10   5     5530.99     5810.20    355.84 o
  -6  10   5     6607.43     5664.59    344.23 o
  -5  10   5     1674.59     2203.38    203.70 o
  -4  10   5     3222.06     2988.70    295.39 o
  -3  10   5      169.45      162.67    138.91 o
  -2  10   5       25.72      226.83    153.24 o
  -1  10   5     4242.95     3801.88    283.68 o
   0  10   5     5738.58     5709.76    286.28 o
   1  10   5     9712.11     9196.77    371.77 o
   2  10   5    10783.16     9985.24    440.91 o
   3  10   5    19535.04    19446.88    724.89 o
   4  10   5    11164.72    11433.95    512.11 o
   5  10   5    14628.00    14090.18    834.26 o
   6  10   5     6979.79     7085.07    402.98 o
   7  10   5     7410.67     7166.61    667.79 o
   8  10   5     3060.88     3258.09    314.52 o
   9  10   5     2795.74     2759.09    301.93 o
  10  10   5      488.79      -65.12    206.20 o
  11  10   5      704.44      473.49    203.20 o
  12  10   5       19.90     -256.82    177.38 o
  13  10   5      725.22      741.77    238.68 o
  14  10   5      257.93      210.27    206.20 o
  15  10   5     1894.92     1886.62    292.42 o
  16  10   5      871.06     1040.15    281.04 o
 -17  11   5     1162.53     1009.75    299.25 o
 -16  11   5     1649.28     2080.62    490.06 o
 -15  11   5     4059.86     4904.88    461.25 o
 -14  11   5      240.42      580.51    267.08 o
 -13  11   5     7240.10     6163.33    468.05 o
 -12  11   5       38.33      187.08    230.78 o
 -11  11   5     2246.74     1881.70    366.31 o
 -10  11   5     2263.61     1996.03    288.22 o
  -9  11   5       14.11       96.36    207.78 o
  -8  11   5       19.62      186.32    195.03 o
  -7  11   5     4247.06     4726.84    347.94 o
  -6  11   5      548.64      486.30    191.71 o
  -5  11   5     5564.80     5721.74    362.15 o
  -4  11   5      150.76      151.65    155.12 o
  -3  11   5    16809.19    15975.78    565.09 o
  -2  11   5     1735.33     2146.82    235.79 o
  -1  11   5    14081.41    13860.38    498.87 o
   0  11   5     3749.88     3908.38    360.02 o
   1  11   5     4358.22     4672.97    274.92 o
   2  11   5    17050.57    17275.34    579.40 o
   3  11   5      571.23      356.42    203.18 o
   4  11   5     6038.35     6181.21    387.83 o
   5  11   5     1676.14     1685.06    255.77 o
   6  11   5      811.45      985.05    232.94 o
   7  11   5     3449.36     3464.88    326.20 o
   8  11   5       18.73       20.33    201.59 o
   9  11   5      998.10      764.75    245.65 o
  10  11   5     1244.10     1546.39    287.64 o
  11  11   5       77.50      -37.21    232.12 o
  12  11   5    10317.62     9865.74    585.67 o
  13  11   5        0.02      137.37    266.58 o
  14  11   5     7741.79     6877.01    469.39 o
  15  11   5      301.05      564.72    249.21 o
 -15  12   5     1272.89     1047.83    334.43 o
 -14  12   5      490.05      336.56    291.39 o
 -13  12   5      399.92      262.02    255.02 o
 -12  12   5     2896.20     3179.48    381.58 o
 -11  12   5      819.28      782.59    276.78 o
 -10  12   5     7763.45     8377.64    506.73 o
  -9  12   5     6180.67     5848.13    739.35 o
  -8  12   5     6335.07     6432.89    695.78 o
  -7  12   5     2969.30     3053.39    320.25 o
  -6  12   5     1246.13     1549.14    264.68 o
  -5  12   5     1021.61     1181.55    360.35 o
  -4  12   5      595.78      582.61    209.93 o
  -3  12   5      293.60      458.95    171.97 o
  -2  12   5     4887.34     5009.07    309.33 o
  -1  12   5     3978.12     3945.66    279.41 o
   0  12   5    11932.35    11649.54    536.04 o
   1  12   5     4071.77     4303.04    288.16 o
   2  12   5    12254.82    12274.25    577.42 o
   3  12   5      369.05      423.86    210.26 o
   4  12   5     2023.37     1833.81    278.71 o
   5  12   5     1235.88     1404.04    257.17 o
   6  12   5      868.72      928.63    245.28 o
   7  12   5     1861.92     1624.17    284.00 o
   8  12   5     2770.42     2904.53    336.46 o
   9  12   5     2344.05     2572.25    337.30 o
  10  12   5     3215.81     3167.35    375.30 o
  11  12   5     1978.44     2157.86    334.09 o
  12  12   5      793.55      943.42    392.60 o
  13  12   5        5.94      -36.88    261.40 o
 -13  13   5     2456.48     2677.16    460.15 o
 -12  13   5     4341.24     5073.36    469.68 o
 -11  13   5     4461.31     5314.16    458.76 o
 -10  13   5     1740.36     2464.23    345.39 o
  -9  13   5     1249.63     1288.92    291.44 o
  -8  13   5      318.53      272.13    238.06 o
  -7  13   5       14.23     -170.71    219.16 o
  -6  13   5     1519.67     1738.33    345.62 o
  -5  13   5      199.14      155.26    215.51 o
  -4  13   5     7537.98     6550.10    426.16 o
  -3  13   5      707.43      958.36    248.32 o
  -2  13   5     2243.81     2012.81    250.08 o
  -1  13   5      117.82     -131.79    178.15 o
   0  13   5      823.84     1024.59    215.66 o
   1  13   5     2590.88     2784.59    319.98 o
   2  13   5     2262.00     2003.75    313.76 o
   3  13   5     5626.16     5520.47    405.91 o
   4  13   5     5916.02     6029.89    430.83 o
   5  13   5     3591.65     3789.25    367.95 o
   6  13   5     3128.95     3069.16    347.16 o
   7  13   5      146.41      -72.73    240.69 o
   8  13   5     1169.66     1257.93    294.43 o
   9  13   5      467.65       13.12    256.78 o
  10  13   5        3.73     -303.11    247.53 o
 -10  14   5      453.41      658.37    292.12 o
  -9  14   5     6397.70     7468.38   1315.66 o
  -8  14   5       55.08       13.00    246.07 o
  -7  14   5     3803.09     3719.98    393.85 o
  -6  14   5      313.61      227.21    273.89 o
  -5  14   5     1250.18     1450.44    279.93 o
  -4  14   5      337.61      580.29    243.26 o
  -3  14   5       69.90       33.14    220.83 o
  -2  14   5      651.41      567.66    240.67 o
  -1  14   5     1328.47     1114.37    260.15 o
   0  14   5      139.03      552.25    250.51 o
   1  14   5     8543.46     9420.01    543.99 o
   2  14   5      106.60       21.89    225.29 o
   3  14   5     4669.17     4655.32    414.08 o
   4  14   5     1474.00     1300.58    355.85 o
   5  14   5     2201.18     1858.22    328.08 o
   6  14   5     2595.00     2791.48    501.68 o
   7  14   5      647.21      555.16    369.74 o
  -4  15   5     1089.48     1740.03    323.10 o
  -3  15   5     2285.01     1953.46    320.45 o
  -2  15   5     2847.09     3486.10    373.65 o
  -1  15   5     2235.48     2474.54    627.52 o
   0  15   5     4375.81     4175.55    757.76 o
   1  15   5     2980.64     4231.40   1089.27 o
   2  15   5      669.28      451.33    373.92 o
 -24   0   6        0.30     -532.80    501.22 o
 -23   0   6     5760.33     7021.08   1010.34 o
 -22   0   6     5476.43     6811.90    966.93 o
 -21   0   6     3676.33     4818.85    789.33 o
 -20   0   6    13658.87    14192.12   1215.57 o
 -19   0   6      121.43      442.02    414.40 o
 -18   0   6    21400.90    20269.95   1416.84 o
 -17   0   6    26108.63    25599.40   1072.64 o
 -16   0   6    13248.15    13533.67    662.75 o
 -15   0   6    17429.07    17525.02    774.19 o
 -14   0   6      180.36      292.40    165.57 o
 -13   0   6     5229.52     5556.18    352.47 o
 -12   0   6    30599.36    31439.00   1191.59 o
 -11   0   6     7722.39     7421.23    381.81 o
 -10   0   6    95466.77    97987.91   3366.78 o
  -9   0   6      157.45      205.97    101.46 o
  -8   0   6   384157.50   382929.41  13422.53 o
  -7   0   6       24.40      -59.20    126.29 o
  -6   0   6   198936.13   205181.95   9685.06 o
  -5   0   6     1234.15      903.78    149.97 o
  -3   0   6    57481.69    48425.29   2308.79 o
  -2   0   6   237358.78   225001.39   6846.65 o
  -1   0   6     3598.71     3048.69    151.85 o
   0   0   6     3046.34     2956.22    151.55 o
   1   0   6    44613.57    44083.49   1553.74 o
   2   0   6   277271.66   262703.94   9043.74 o
   3   0   6     1881.16     2366.08    351.25 o
   4   0   6    78687.72    79195.66   2779.98 o
   5   0   6   107718.09   111431.86   3900.09 o
   6   0   6    28519.01    31004.32   1164.26 o
   7   0   6   216728.69   221473.86   7686.42 o
   8   0   6       41.00     -115.20    107.06 o
   9   0   6   164600.81   170755.20   5981.34 o
  10   0   6      848.22      692.96    176.64 o
  11   0   6    39508.06    41153.32   1591.87 o
  12   0   6     1973.83     1422.54    248.64 o
  13   0   6      609.03      494.48    207.96 o
  14   0   6     2630.55     2528.80    299.40 o
  15   0   6    17108.72    17211.30   1330.02 o
  16   0   6     1801.46      431.69    595.94 o
  17   0   6    43114.75    46775.59   2810.01 o
  18   0   6      355.87      114.45    524.90 o
  19   0   6    29266.87    35725.00   2431.13 o
  20   0   6      453.18      296.00    603.84 o
  21   0   6    14226.21    15474.78   1562.87 o
  22   0   6     4349.85     3926.91    951.14 o
 -24   1   6       39.63     -239.55    383.71 o
 -23   1   6      545.63      704.02    388.40 o
 -22   1   6     5042.57     4035.31    547.47 o
 -21   1   6     1452.88     1881.02    716.32 o
 -20   1   6    19370.04    19055.28   1588.52 o
 -19   1   6        8.98     -159.57    272.00 o
 -18   1   6    17163.53    16247.18    672.00 o
 -17   1   6     9403.22     8988.78    601.32 o
 -16   1   6      243.89      113.24    180.12 o
 -15   1   6    12136.58    12726.14    436.91 o
 -14   1   6      648.11      659.87    150.61 o
 -13   1   6    33132.18    32826.80    885.78 o
 -12   1   6     2966.08     2954.99    170.89 o
 -11   1   6    39995.39    40367.21   1040.24 o
 -10   1   6      868.79      770.96     97.69 o
  -9   1   6      518.51      576.86     85.34 o
  -8   1   6     2845.63     3566.49    185.06 o
  -7   1   6     9814.76    10016.79    590.65 o
  -6   1   6       62.14       17.34     64.16 o
  -5   1   6   177606.55   185721.03   8757.60 o
  -4   1   6    21722.51    22042.99   1005.35 o
  -3   1   6   125573.84   130469.38   3058.20 o
  -2   1   6     6691.53     6206.20    209.52 o
  -1   1   6    81697.40    85880.32   2985.77 o
   0   1   6    39520.91    39992.47    999.28 o
   1   1   6      359.41      466.89     60.77 o
   2   1   6   107127.34   107888.24   2649.88 o
   3   1   6    11298.66    11213.19    325.61 o
   4   1   6    83115.52    87198.38   2166.50 o
   5   1   6    47995.72    50419.16   1285.01 o
   6   1   6    67521.92    68956.80   1742.30 o
   7   1   6    36695.17    36174.36    960.56 o
   8   1   6      587.58      721.39    103.15 o
   9   1   6     5119.47     5027.80    357.16 o
  10   1   6    56305.18    57561.38   1745.72 o
  11   1   6      242.72      167.92     72.61 o
  12   1   6    25766.52    27146.02    944.01 o
  13   1   6       98.62        4.16    127.54 o
  14   1   6    30884.74    32389.83    956.96 o
  15   1   6     2307.13     2047.55    275.43 o
  16   1   6    18340.42    17470.51    755.12 o
  17   1   6     2183.70     2683.11    689.16 o
  18   1   6      735.72      763.16    414.24 o
  19   1   6    10159.43     8858.58    786.41 o
  20   1   6     3573.55     4912.10    673.91 o
  21   1   6     4510.20     4821.99    709.31 o
  22   1   6     3544.01     4270.97    724.79 o
 -24   2   6      200.30      424.76    411.88 o
 -23   2   6     2057.58     1890.28    481.10 o
 -22   2   6     1036.82      886.49    392.09 o
 -21   2   6     1257.12     1572.07    418.58 o
 -20   2   6     1095.84     1361.59    373.95 o
 -19   2   6     1971.74     1760.55    283.32 o
 -18   2   6     2147.41     2052.31    283.65 o
 -17   2   6     1858.68     1844.90    261.77 o
 -16   2   6     2375.32     2448.47    262.54 o
 -15   2   6      587.07      472.45    189.50 o
 -14   2   6      317.34      296.98    119.70 o
 -13   2   6      102.64       26.68    103.68 o
 -12   2   6     8877.86     9393.90    330.88 o
 -11   2   6      750.88      720.05    103.44 o
 -10   2   6    16628.52    17340.04    495.30 o
  -9   2   6    23653.51    24870.94    776.09 o
  -8   2   6    62894.09    62773.69   1563.21 o
  -7   2   6      448.02      437.87     73.48 o
  -6   2   6    51372.81    50411.38   1254.14 o
  -5   2   6    25965.65    27407.64   1019.96 o
  -4   2   6     1691.77     1745.93    115.88 o
  -3   2   6    57553.36    60021.18   1426.53 o
  -2   2   6     8631.53     8656.92    380.92 o
  -1   2   6     1437.26     1440.69    147.87 o
   0   2   6      460.45      472.97     38.01 o
   1   2   6     2666.55     2264.17    113.00 o
   2   2   6    61080.06    60466.79   1507.33 o
   3   2   6      965.63      928.65     83.04 o
   4   2   6    20533.27    20598.69    563.77 o
   5   2   6    43502.96    41767.48   1545.29 o
   6   2   6    18610.42    16893.53    715.48 o
   7   2   6    29326.41    27690.91    884.05 o
   8   2   6     4196.04     4379.39    269.84 o
   9   2   6    22547.85    22870.33    669.98 o
  10   2   6     4308.60     4742.79    233.69 o
  11   2   6     1937.29     1783.49    228.89 o
  12   2   6     1013.24     1068.38    153.61 o
  13   2   6     1588.26     1400.67    206.10 o
  14   2   6     1157.75      808.28    213.53 o
  15   2   6     2363.50     2059.29    279.89 o
  16   2   6       15.44     -261.97    204.63 o
  17   2   6     4714.35     5080.64    428.53 o
  18   2   6       92.82      326.31    243.80 o
  19   2   6     4243.91     4943.38    637.95 o
  20   2   6      410.63      119.54    834.71 o
  21   2   6     1515.60     1094.39    503.71 o
 -24   3   6       20.55       70.77    405.18 o
 -23   3   6     1155.25     1719.97    566.34 o
 -22   3   6      235.83      391.02    377.51 o
 -21   3   6      134.82      445.68    354.57 o
 -20   3   6      542.13      493.98    264.86 o
 -19   3   6      865.66      944.27    265.36 o
 -18   3   6      566.47      406.38    234.18 o
 -17   3   6      414.45      542.74    213.01 o
 -16   3   6      473.22      220.12    193.19 o
 -15   3   6      268.21      216.30    185.87 o
 -14   3   6     3138.25     3651.70    280.44 o
 -13   3   6      273.56      292.73    105.17 o
 -12   3   6       66.06      -99.07     89.23 o
 -11   3   6      696.78      910.79    111.15 o
 -10   3   6     4094.95     3762.00    296.95 o
  -9   3   6       79.92      198.42     65.69 o
  -8   3   6    10353.98    11496.78    346.50 o
  -7   3   6      250.72      179.56     59.54 o
  -6   3   6    10619.32    10405.36    304.99 o
  -5   3   6     8161.86     8381.31    256.73 o
  -4   3   6    22332.51    23169.71    525.52 o
  -3   3   6     3854.01     3644.49    135.55 o
  -2   3   6     5194.36     4889.70    162.45 o
  -1   3   6      808.23      770.87     69.50 o
   0   3   6     1092.95     1255.41     83.69 o
   1   3   6      452.63      487.53     50.66 o
   2   3   6    23001.14    24936.07    746.14 o
   3   3   6     7327.30     7084.42    234.06 o
   4   3   6    15604.87    16693.99    542.54 o
   5   3   6     9921.31    11161.59    407.08 o
   6   3   6     3309.50     3780.62    181.20 o
   7   3   6     4172.28     4019.17    193.40 o
   8   3   6      379.58      191.39    122.47 o
   9   3   6     2388.10     2776.50    179.93 o
  10   3   6     3715.28     3929.41    216.17 o
  11   3   6      192.63      129.57    112.10 o
  12   3   6     1246.03     1661.73    169.39 o
  13   3   6     2356.11     2154.67    268.62 o
  14   3   6      619.87      623.80    215.43 o
  15   3   6       46.21       35.65    201.37 o
  16   3   6       73.40      -22.23    206.63 o
  17   3   6      200.67      122.27    235.68 o
  18   3   6       39.35     -340.29    226.86 o
  19   3   6      466.34      138.14    262.08 o
  20   3   6      266.23      150.39    421.37 o
  21   3   6      933.54      571.47    474.32 o
 -23   4   6     2885.63     3190.56    564.45 o
 -22   4   6      204.73      244.38    467.68 o
 -21   4   6       70.35      -47.13    266.10 o
 -20   4   6     3380.91     3521.38    387.43 o
 -19   4   6     5015.08     5213.02    623.14 o
 -18   4   6     7348.25     7621.60    466.98 o
 -17   4   6     8103.84     7878.59    453.80 o
 -16   4   6     7778.80     7117.70    377.66 o
 -15   4   6    23951.55    23794.66    767.32 o
 -14   4   6     1470.79     1498.32    195.69 o
 -13   4   6     3261.57     2859.90    245.52 o
 -12   4   6      287.73      282.50    108.30 o
 -11   4   6      157.41      172.84    127.03 o
 -10   4   6    37348.84    37759.27   1011.03 o
  -9   4   6    13675.12    13402.10    491.33 o
  -8   4   6    86686.22    92085.32   2266.23 o
  -7   4   6      416.07      433.11     66.19 o
  -6   4   6    62805.58    65191.02   1415.13 o
  -5   4   6    10639.87    11011.40    284.16 o
  -4   4   6     2081.87     1763.39    117.67 o
  -3   4   6     3805.86     3828.19    146.78 o
  -2   4   6     1568.28     1486.75     89.80 o
  -1   4   6     1743.93     1944.10    138.99 o
   0   4   6    36335.54    38929.36    974.24 o
   1   4   6    10926.64    11097.52    317.57 o
   2   4   6    12730.00    13404.88    452.87 o
   3   4   6     2011.70     2235.13    118.08 o
   4   4   6     3101.10     2712.47    143.55 o
   5   4   6    19249.08    18661.06    463.45 o
   6   4   6      393.78      355.61     95.17 o
   7   4   6    40969.41    41251.63   1098.02 o
   8   4   6     4017.84     4120.19    213.05 o
   9   4   6    60298.63    60422.38   1583.90 o
  10   4   6    17768.20    16703.61    546.29 o
  11   4   6     3331.50     3461.98    215.65 o
  12   4   6       56.70      115.36    179.75 o
  13   4   6       13.46      -38.67    177.91 o
  14   4   6      889.12     1289.29    252.99 o
  15   4   6     3982.89     4006.13    363.88 o
  16   4   6     5107.58     5387.14    462.32 o
  17   4   6    14363.78    14210.20    702.81 o
  18   4   6     5930.17     6015.43    495.65 o
  19   4   6     9470.29     9157.15    826.27 o
  20   4   6      448.19      488.75    451.32 o
  21   4   6     3278.03     3692.61    662.39 o
 -23   5   6     2141.18     2770.32    560.41 o
 -22   5   6     6065.25     5577.86    515.84 o
 -21   5   6      913.53     1253.68    320.70 o
 -20   5   6    14943.42    15582.12    840.18 o
 -19   5   6       19.71      -25.03    242.43 o
 -18   5   6    12990.47    13402.48    661.32 o
 -17   5   6     5296.96     4593.33    563.85 o
 -16   5   6     3401.87     3404.40    281.70 o
 -15   5   6    25155.92    24046.88    926.82 o
 -14   5   6     2502.85     2159.23    231.40 o
 -13   5   6    43290.68    44441.21   1217.94 o
 -12   5   6      362.03      386.74    143.75 o
 -11   5   6    52555.20    50967.53   1346.95 o
 -10   5   6     1432.42     1611.74    163.21 o
  -9   5   6     5361.34     5475.82    247.83 o
  -8   5   6       25.06       19.43     63.49 o
  -7   5   6    23769.96    23950.99    574.13 o
  -6   5   6      158.45      -50.18     60.66 o
  -5   5   6   170095.67   177810.41   4300.72 o
  -4   5   6     6855.97     6738.50    230.03 o
  -3   5   6   117953.31   118497.91   5687.11 o
  -2   5   6      382.60      349.76     72.35 o
  -1   5   6    99281.63   101638.17   2477.56 o
   0   5   6    20285.56    19331.88    521.36 o
   1   5   6    20700.79    22796.84    723.97 o
   2   5   6    74936.78    76381.23   2725.99 o
   3   5   6      863.92      581.58    153.38 o
   4   5   6   133942.63   139606.47   2958.67 o
   5   5   6    12151.44    11514.09    318.43 o
   6   5   6    41945.57    43639.49   1010.77 o
   7   5   6    23581.71    24686.83    608.81 o
   8   5   6        6.48       65.46    103.73 o
   9   5   6     6030.32     6167.32    277.58 o
  10   5   6    21563.50    21131.85    772.32 o
  11   5   6      761.01      501.99    190.90 o
  12   5   6    46929.79    42730.67   1405.59 o
  13   5   6      968.44     1331.60    251.37 o
  14   5   6    37439.32    32609.15   2101.86 o
  15   5   6       95.84       29.48    328.87 o
  16   5   6    11415.71    11086.16    713.50 o
  17   5   6     3015.02     3244.92    388.84 o
  18   5   6      764.57     1289.38    320.69 o
  19   5   6     7025.53     6495.42    606.33 o
  20   5   6     2932.11     3413.68    449.39 o
 -22   6   6      296.79      688.40    331.90 o
 -21   6   6     2894.61     3338.92    547.92 o
 -20   6   6     3529.82     3700.72    426.37 o
 -19   6   6       20.06     -266.21    302.75 o
 -18   6   6     9541.72     8826.30    540.53 o
 -17   6   6     6717.62     6923.06    411.86 o
 -16   6   6     4727.71     5271.64    344.26 o
 -15   6   6     4683.49     4678.93    341.79 o
 -14   6   6       11.91       59.02    157.17 o
 -13   6   6    10738.92    10014.89    416.79 o
 -12   6   6     4510.96     4451.33    296.22 o
 -11   6   6     1974.17     1995.40    177.14 o
 -10   6   6    47183.85    43681.79   1043.13 o
  -9   6   6     3335.54     3242.67    184.40 o
  -8   6   6    63628.14    64643.41   1437.03 o
  -7   6   6      726.23      829.07     97.78 o
  -6   6   6    68021.20    71813.27   1795.31 o
  -5   6   6     6639.61     6325.69    237.94 o
  -4   6   6     9263.78     8934.86    297.13 o
  -3   6   6     8488.81     8795.36    508.70 o
  -2   6   6     8969.13     8485.97    331.34 o
  -1   6   6    31926.52    32992.66   1007.76 o
   0   6   6    27796.42    27630.51    860.04 o
   1   6   6     1175.88     1019.48    133.51 o
   2   6   6    45381.20    47304.45   2419.29 o
   3   6   6     2219.22     2305.99    137.16 o
   4   6   6    50781.29    51836.03   1146.51 o
   5   6   6    32392.83    33433.48    773.17 o
   6   6   6    10749.99    10619.82    285.58 o
   7   6   6    70667.49    71680.98   2661.03 o
   8   6   6       40.64      105.71    115.99 o
   9   6   6    52625.22    51509.46   1600.24 o
  10   6   6        2.17       86.68    241.83 o
  11   6   6     9055.88     8902.27    469.46 o
  12   6   6     1714.28     2152.76    566.02 o
  13   6   6     2042.31     1837.81    283.30 o
  14   6   6      257.67       91.60    220.99 o
  15   6   6     5472.53     4796.33    420.44 o
  16   6   6      414.37      -94.31    243.20 o
  17   6   6     9731.71    10871.44   1153.12 o
  18   6   6      243.12      108.72    273.34 o
  19   6   6     8843.87     9769.02    662.46 o
  20   6   6     1035.25      777.39    354.43 o
 -22   7   6      428.61      265.60    531.44 o
 -21   7   6      215.85     -291.39    302.07 o
 -20   7   6     2395.81     2677.85    407.58 o
 -19   7   6      634.12      436.24    503.69 o
 -18   7   6     4734.97     4434.92    585.79 o
 -17   7   6     5943.48     6494.80    470.20 o
 -16   7   6     5259.53     5256.64    358.94 o
 -15   7   6    11011.66    11643.48    802.07 o
 -14   7   6     3830.36     3862.19    264.16 o
 -13   7   6    18086.89    18831.95    569.78 o
 -12   7   6     4074.77     3451.85    233.16 o
 -11   7   6     7521.95     7811.00    315.00 o
 -10   7   6     1389.99     1388.14    158.85 o
  -9   7   6     3066.66     3108.93    233.35 o
  -8   7   6     2104.34     1937.64    141.40 o
  -7   7   6     5207.67     5539.92    242.78 o
  -6   7   6     2769.50     2888.25    174.88 o
  -5   7   6    26298.02    26031.38    715.51 o
  -4   7   6     4739.73     4691.94    213.35 o
  -3   7   6    32579.18    33216.55    882.47 o
  -2   7   6    24581.89    24698.27    679.00 o
  -1   7   6    31121.86    32088.19    854.07 o
   0   7   6    22044.54    22397.81    626.18 o
   1   7   6    32278.05    32512.82    865.32 o
   2   7   6    10412.09    10128.03    799.29 o
   3   7   6     3246.56     3234.58    193.11 o
   4   7   6     8326.46     8073.23    293.07 o
   5   7   6      320.52      462.08    140.93 o
   6   7   6      525.79      588.35     94.91 o
   7   7   6     1070.88     1191.76    135.06 o
   8   7   6     2485.59     2402.06    203.73 o
   9   7   6     2195.49     1768.55    178.12 o
  10   7   6    26021.89    26479.52    942.32 o
  11   7   6     2003.70     2317.75    278.99 o
  12   7   6    17743.94    16539.75   1119.22 o
  13   7   6     5609.58     5531.03    418.11 o
  14   7   6    14735.76    13779.40    672.67 o
  15   7   6     1813.83     2118.21    345.53 o
  16   7   6     8186.15     7264.73    533.60 o
  17   7   6     2345.06     2232.05    590.29 o
  18   7   6     1171.80      871.75    342.38 o
  19   7   6     1131.50     1011.04    521.69 o
 -21   8   6     1330.31     1585.66    547.19 o
 -20   8   6      209.29     -170.70    276.53 o
 -19   8   6     3862.04     4527.07    472.18 o
 -18   8   6      261.29      280.47    240.44 o
 -17   8   6     2379.55     2414.75    409.40 o
 -16   8   6      633.99      571.73    226.88 o
 -15   8   6      155.78      410.40    187.34 o
 -14   8   6     4050.12     3942.02    303.82 o
 -13   8   6     2428.22     2391.25    310.56 o
 -12   8   6     2321.63     2841.76    225.84 o
 -11   8   6    10953.58    10292.09    596.66 o
 -10   8   6      914.63      884.85    158.52 o
  -9   8   6    17935.56    16961.83    640.81 o
  -8   8   6      168.00      307.10    162.51 o
  -7   8   6     7668.65     7086.01    296.03 o
  -6   8   6     2276.79     2498.03    178.31 o
  -5   8   6     9048.08     8257.67    316.16 o
  -4   8   6      137.89      111.00    109.38 o
  -3   8   6     9155.74     9036.89    332.70 o
  -2   8   6     6670.74     6810.27    293.37 o
  -1   8   6     4436.30     4855.30    230.10 o
   0   8   6       90.28       29.64    144.12 o
   1   8   6     9433.55     8994.87    335.52 o
   2   8   6     4590.80     4663.59    224.55 o
   3   8   6     4539.19     4593.77    222.24 o
   4   8   6     7555.43     7270.56    305.90 o
   5   8   6     1190.87     1396.29    143.38 o
   6   8   6     9714.75     9731.83    761.72 o
   7   8   6      667.07      655.48    151.27 o
   8   8   6    11710.45    10786.78    765.22 o
   9   8   6      331.60      588.96    158.37 o
  10   8   6     8744.58     9336.18    403.41 o
  11   8   6        7.18     -138.79    159.11 o
  12   8   6     4869.32     5173.59    384.51 o
  13   8   6      159.51        5.03    225.20 o
  14   8   6     1875.59     1816.13    326.20 o
  15   8   6      643.94      329.37    282.50 o
  16   8   6     3759.03     4245.72    457.50 o
  17   8   6       97.62      -36.85    280.08 o
  18   8   6     2578.32     3372.73    455.34 o
 -20   9   6      445.38      542.53    310.23 o
 -19   9   6      594.75      495.97    295.04 o
 -18   9   6      154.95      227.22    252.51 o
 -17   9   6     1074.61     1124.18    270.44 o
 -16   9   6     1682.92     1359.89    269.47 o
 -15   9   6       92.07      251.57    214.47 o
 -14   9   6     6707.43     7681.50    414.19 o
 -13   9   6     4492.34     4369.69    317.59 o
 -12   9   6     5597.83     5544.15    589.02 o
 -11   9   6     3253.64     3069.98    322.91 o
 -10   9   6      873.80      874.33    235.78 o
  -9   9   6     1210.09     1169.34    214.66 o
  -8   9   6     4047.52     3423.70    333.49 o
  -7   9   6     5341.61     4495.87    300.26 o
  -6   9   6     7616.46     7645.88    324.74 o
  -5   9   6     8468.70     8809.97    405.02 o
  -4   9   6     6439.87     6929.96    303.57 o
  -3   9   6     8612.00     7749.03    318.15 o
  -2   9   6    18086.34    17691.57    551.94 o
  -1   9   6      307.31      377.43    133.07 o
   0   9   6     6236.54     6773.56    297.88 o
   1   9   6     9271.06     8878.64    340.77 o
   2   9   6     8866.79     8403.98    332.53 o
   3   9   6    10298.04    10524.72    556.55 o
   4   9   6    14641.53    14542.45    475.92 o
   5   9   6     8875.96     8789.88    418.99 o
   6   9   6     6251.24     5838.45    388.23 o
   7   9   6     6440.18     6081.90    364.30 o
   8   9   6     1146.26     1141.80    222.97 o
   9   9   6     1027.00     1000.31    189.39 o
  10   9   6     1299.34     1263.69    197.46 o
  11   9   6     2584.46     2366.46    259.00 o
  12   9   6     5981.24     5921.72    361.77 o
  13   9   6    12007.51    10799.09    493.76 o
  14   9   6     2179.19     1799.11    271.63 o
  15   9   6     2509.20     2537.13    314.80 o
  16   9   6      228.03      218.71    250.77 o
  17   9   6      130.86     -252.35    247.43 o
 -18  10   6     1559.94     1814.78    344.44 o
 -17  10   6     3031.33     2749.22    335.15 o
 -16  10   6     2360.54     2194.61    300.97 o
 -15  10   6     3136.57     2750.18    318.69 o
 -14  10   6     1196.81     1456.98    254.69 o
 -13  10   6      542.93      485.68    254.01 o
 -12  10   6     2173.08     1546.22    271.02 o
 -11  10   6     1085.57     1026.94    243.95 o
 -10  10   6    13357.90    13959.96    612.98 o
  -9  10   6     5249.29     5099.55    353.60 o
  -8  10   6    18780.70    18553.36    788.88 o
  -7  10   6      337.59      306.45    176.51 o
  -6  10   6    10717.43    10183.99    466.54 o
  -5  10   6      481.80      526.16    153.17 o
  -4  10   6      139.69      175.27    142.10 o
  -3  10   6     1245.13     1375.00    217.72 o
  -2  10   6     5680.93     5557.24    282.72 o
  -1  10   6    20794.31    20397.20    851.62 o
   0  10   6    26097.71    26775.35    779.82 o
   1  10   6    31232.89    30940.77    881.42 o
   2  10   6    17727.26    17226.09    557.40 o
   3  10   6      961.48      744.62    127.12 o
   4  10   6     4826.85     4253.08    311.14 o
   5  10   6     1003.67     1050.38    213.32 o
   6  10   6       25.36      -88.87    168.54 o
   7  10   6     9820.49     9394.78    474.20 o
   8  10   6     1687.49     1405.60    244.12 o
   9  10   6    13517.28    14152.04    856.60 o
  10  10   6     6978.27     5976.13    475.56 o
  11  10   6     4595.60     4354.03    347.74 o
  12  10   6     1684.91     1634.60    257.21 o
  13  10   6      224.22      117.56    241.53 o
  14  10   6     1297.45     1373.07    309.32 o
  15  10   6     1664.32     1558.74    276.80 o
  16  10   6     1640.48     1553.63    298.34 o
 -17  11   6     2713.40     3045.80    428.62 o
 -16  11   6     1113.73      722.24    387.91 o
 -15  11   6     6895.50     5574.42    476.77 o
 -14  11   6       17.69       15.03    243.08 o
 -13  11   6    13600.30    13752.48    673.32 o
 -12  11   6      731.20      702.68    251.99 o
 -11  11   6     9521.47     9876.35    528.90 o
 -10  11   6     1587.69     1481.58    275.90 o
  -9  11   6      475.27      532.67    223.29 o
  -8  11   6        3.51       99.80    187.52 o
  -7  11   6     1713.62     1704.10    255.51 o
  -6  11   6      226.43      205.55    187.52 o
  -5  11   6    12313.73    12463.10    537.48 o
  -4  11   6      154.81       17.54    148.15 o
  -3  11   6    22366.13    21999.46    688.25 o
  -2  11   6     1739.61     1522.57    198.73 o
  -1  11   6    15875.38    16130.99    551.16 o
   0  11   6     9077.86     8838.72    405.59 o
   1  11   6     2947.44     3015.22    235.11 o
   2  11   6    12707.31    12542.92    574.21 o
   3  11   6        8.25       10.00    215.32 o
   4  11   6    13860.71    14283.94    978.85 o
   5  11   6     1302.13     1463.00    251.31 o
   6  11   6     1022.29      650.65    216.38 o
   7  11   6      655.43      688.97    230.30 o
   8  11   6      275.07      394.68    211.02 o
   9  11   6      764.00      751.43    237.32 o
  10  11   6     8185.53     8258.30    646.06 o
  11  11   6      211.37      284.54    238.38 o
  12  11   6    16764.80    17179.74    789.77 o
  13  11   6      360.61      297.91    277.69 o
  14  11   6    10425.85    10793.01    542.65 o
 -15  12   6      498.99      344.14    300.46 o
 -14  12   6      253.69      156.99    275.39 o
 -13  12   6     5685.73     5066.06    448.79 o
 -12  12   6     3269.10     2934.71    360.30 o
 -11  12   6     4416.57     4444.34    402.94 o
 -10  12   6     6264.07     5835.87    437.09 o
  -9  12   6     1974.73     2057.03    309.47 o
  -8  12   6     5984.17     5895.65    416.02 o
  -7  12   6     3480.92     3379.41    333.82 o
  -6  12   6     6170.06     6018.33    569.23 o
  -5  12   6     2481.18     2009.22    406.60 o
  -4  12   6     1898.40     1536.08    251.60 o
  -3  12   6      722.03      973.13    190.93 o
  -2  12   6      271.67      174.21    165.75 o
  -1  12   6      218.79      192.61    170.99 o
   0  12   6     3352.02     3537.48    268.44 o
   1  12   6      744.63      751.21    181.75 o
   2  12   6     7752.54     7722.91    445.47 o
   3  12   6     3878.49     4184.69    345.59 o
   4  12   6     7785.05     7738.85    666.17 o
   5  12   6     4613.72     4604.73    397.90 o
   6  12   6     3226.42     2842.23    313.69 o
   7  12   6     4289.02     3954.45    479.98 o
   8  12   6     2165.41     1929.89    301.82 o
   9  12   6     5730.93     5989.00    455.90 o
  10  12   6      837.63      596.87    264.77 o
  11  12   6     2377.84     2531.34    485.95 o
  12  12   6      453.26      120.78    273.86 o
 -13  13   6     1143.91     1774.80    341.20 o
 -12  13   6     3824.27     4141.32    435.66 o
 -11  13   6       29.21      -60.67    252.04 o
 -10  13   6      445.10      366.31    250.45 o
  -9  13   6       64.49      -47.72    222.72 o
  -8  13   6       61.63      219.30    235.88 o
  -7  13   6        5.89     -159.13    211.79 o
  -6  13   6      652.98      483.29    231.32 o
  -5  13   6      202.45      224.53    218.58 o
  -4  13   6     6838.46     6975.83    438.85 o
  -3  13   6     2459.39     2937.32    311.26 o
  -2  13   6    10943.87    10901.20    472.56 o
  -1  13   6     7867.75     7980.83    399.54 o
   0  13   6     8021.13     9010.87    462.55 o
   1  13   6     8184.08     7543.30    465.55 o
   2  13   6     3770.02     3674.53    352.35 o
   3  13   6     3348.22     2997.99    330.50 o
   4  13   6      204.76      394.77    314.44 o
   5  13   6      500.03      447.52    246.77 o
   6  13   6      765.88      660.68    311.25 o
   7  13   6      411.37      466.19    251.91 o
   8  13   6      270.05       99.83    322.32 o
   9  13   6      450.89      830.97    379.41 o
  10  13   6     1510.32     1462.55    426.24 o
  -9  14   6     4048.85     4259.90    417.11 o
  -8  14   6       46.05      382.19    262.85 o
  -7  14   6     3762.55     4308.81    542.11 o
  -6  14   6       19.14      449.90    233.50 o
  -5  14   6     2434.65     2656.07    699.53 o
  -4  14   6      627.54      528.20    253.30 o
  -3  14   6      258.26     -203.58    206.76 o
  -2  14   6     2151.20     2264.51    305.53 o
  -1  14   6     2789.23     2915.18    331.57 o
   0  14   6     2379.21     2990.14    351.29 o
   1  14   6     8761.12     9613.48    713.27 o
   2  14   6       73.58       72.14    305.34 o
   3  14   6     4868.08     5432.41    583.81 o
   4  14   6      511.41      603.97    371.61 o
   5  14   6      939.42      942.64   1103.09 o
   6  14   6     2025.29     1549.45    439.00 o
   7  14   6      130.34     -205.34    350.02 o
  -3  15   6     1150.35     1034.46    751.84 o
  -2  15   6     3786.24     4732.02    793.27 o
  -1  15   6       28.94     -118.40    449.92 o
   0  15   6     1492.97      955.09    560.42 o
 -24   1   7      591.94      342.18    373.45 o
 -23   1   7      635.23      691.65    592.00 o
 -22   1   7     1831.56     1925.27    434.04 o
 -21   1   7     7240.92     7106.91    740.00 o
 -20   1   7     2076.75     2602.52    443.62 o
 -19   1   7     5358.92     5966.92    814.98 o
 -18   1   7       25.08     -250.79    167.19 o
 -17   1   7     1266.37     1666.08    239.26 o
 -16   1   7     1147.82     1127.12    164.15 o
 -15   1   7      100.03      -18.00    126.24 o
 -14   1   7    10053.11     8812.17    335.05 o
 -13   1   7     2870.99     2885.71    181.09 o
 -12   1   7    28242.29    28901.04    782.99 o
 -11   1   7      524.54      578.55     99.84 o
 -10   1   7    10446.84    10194.33    326.27 o
  -9   1   7     2033.32     1686.48    142.75 o
  -8   1   7      220.45      289.01     89.97 o
  -7   1   7      325.73      337.97     79.27 o
  -6   1   7     1744.34     1320.10    129.21 o
  -5   1   7     4899.82     4709.93    246.87 o
  -4   1   7   132355.48   137757.80   3845.36 o
  -3   1   7       58.30        3.84     47.28 o
  -2   1   7    32647.09    35137.82   1257.22 o
  -1   1   7    24033.19    24490.82    756.76 o
   0   1   7     9571.71     9968.98    282.03 o
   1   1   7     1193.20     1267.43     80.48 o
   2   1   7      241.72      165.74     59.82 o
   3   1   7   107874.30   108901.56   2689.87 o
   4   1   7    14761.84    14409.83    414.96 o
   5   1   7    64877.05    67324.77   1699.38 o
   6   1   7    14229.44    13442.87    407.91 o
   7   1   7     1900.59     1498.28    128.15 o
   8   1   7     7590.36     7490.54    322.99 o
   9   1   7      509.16      403.21    108.63 o
  10   1   7     1273.06     1265.05    190.31 o
  11   1   7    14557.17    14074.98    576.75 o
  12   1   7     1047.00      556.95    206.08 o
  13   1   7    14658.18    16494.85    861.89 o
  14   1   7     1984.56     2022.59    225.01 o
  15   1   7    15429.84    14108.25    639.03 o
  16   1   7      913.27     1252.78    256.29 o
  17   1   7     3511.60     3388.79    360.60 o
  18   1   7     4155.79     4560.42    702.50 o
  19   1   7       75.28       40.31    393.22 o
  20   1   7     4389.46     4863.10    675.33 o
  21   1   7     1640.11     1311.68    542.45 o
 -24   2   7     5452.05     6209.98    693.20 o
 -23   2   7     1504.06     1629.15    452.97 o
 -22   2   7     5815.09     6778.67    668.26 o
 -21   2   7     3121.45     3315.72    492.44 o
 -20   2   7      580.67      629.17    328.98 o
 -19   2   7    14455.90    15095.48   1114.32 o
 -18   2   7     3649.48     3379.85    312.49 o
 -17   2   7    15305.76    14252.00    601.19 o
 -16   2   7    10427.14    10147.05    483.06 o
 -15   2   7     7564.94     7270.60    309.71 o
 -14   2   7     1719.16     1769.39    165.04 o
 -13   2   7      259.00      304.90    113.07 o
 -12   2   7     4549.17     4341.06    284.82 o
 -11   2   7    27524.71    27779.04    845.93 o
 -10   2   7       20.71       76.16     99.91 o
  -9   2   7   178694.39   182847.09   4431.84 o
  -8   2   7     1739.52     1853.78    120.57 o
  -7   2   7   141884.70   147554.75   3575.93 o
  -6   2   7     1547.93     1529.34     95.48 o
  -5   2   7    57193.98    59016.66   1456.81 o
  -4   2   7    20818.13    21429.54    541.32 o
  -3   2   7     1634.25     2135.99    106.53 o
  -2   2   7    15329.14    15371.07    461.51 o
  -1   2   7    12490.64    12200.26    578.18 o
   0   2   7    75791.34    81396.91   1911.12 o
   1   2   7    34281.86    32716.93    833.04 o
   2   2   7    15636.49    16015.41    440.82 o
   3   2   7    95831.88   100940.78   2502.04 o
   4   2   7    14923.96    16092.97    462.71 o
   5   2   7     9866.30    10279.04    370.27 o
   6   2   7    86490.76    82916.23   2093.01 o
   7   2   7     3664.73     3135.83    213.71 o
   8   2   7   132651.55   132330.56   3790.51 o
   9   2   7     1899.22     1459.82    220.58 o
  10   2   7    73255.42    76026.13   2087.19 o
  11   2   7       14.51        5.69    113.72 o
  12   2   7     2498.48     2510.15    199.97 o
  13   2   7      634.71      671.79    154.78 o
  14   2   7     2111.51     1938.55    262.58 o
  15   2   7     3844.65     3442.68    365.87 o
  16   2   7    18121.20    17839.86    766.73 o
  17   2   7    10353.02     9934.85    798.80 o
  18   2   7    26660.23    25893.47   1507.80 o
  19   2   7     1141.74      725.33    430.49 o
  20   2   7    13715.02    15201.23   1062.35 o
  21   2   7     1258.10     1573.92    536.94 o
 -24   3   7     1286.28     1979.50    510.74 o
 -23   3   7     3229.34     2972.69    554.50 o
 -22   3   7     3125.60     4013.91    668.96 o
 -21   3   7    11821.38    11244.29    806.50 o
 -20   3   7     1226.03     1021.52    275.38 o
 -19   3   7    19893.69    18284.75    760.33 o
 -18   3   7      418.53      206.96    208.11 o
 -17   3   7    10797.65    10802.12    527.48 o
 -16   3   7    12921.65    11680.88    828.18 o
 -15   3   7     2668.91     2770.75    266.89 o
 -14   3   7    56672.06    51467.33   2743.45 o
 -13   3   7     2036.76     1965.77    159.12 o
 -12   3   7    42669.24    43609.07   1015.39 o
 -11   3   7      509.13      746.55    103.09 o
 -10   3   7    65024.12    66755.22   1678.12 o
  -9   3   7      963.84     1178.87    105.06 o
  -8   3   7     1305.27     1584.38    109.57 o
  -7   3   7     7039.75     6831.88    232.18 o
  -6   3   7    60192.26    64375.02   1544.48 o
  -5   3   7    10187.54    10267.10    266.09 o
  -4   3   7   180443.22   180633.47   3802.65 o
  -3   3   7     4022.00     3448.84    136.00 o
  -2   3   7   143513.17   144234.98   3476.52 o
  -1   3   7    45036.82    46212.11   1322.48 o
   0   3   7    30970.68    30351.33    882.75 o
   1   3   7    33489.88    33480.72    815.54 o
   2   3   7    29817.67    28956.54    753.25 o
   3   3   7   190977.00   187357.44   4585.74 o
   4   3   7     3425.47     2993.45    150.16 o
   5   3   7   121592.91   122804.94   3479.66 o
   6   3   7     5827.12     5145.03    262.79 o
   7   3   7    27771.49    26403.47    741.43 o
   8   3   7     5742.08     5423.81    444.90 o
   9   3   7     8635.34     8823.12    342.28 o
  10   3   7       23.84      -33.79    149.82 o
  11   3   7    28486.34    27195.16    802.79 o
  12   3   7       54.86       61.23    147.54 o
  13   3   7    47038.48    45203.55   1483.03 o
  14   3   7     1292.75     1062.64    296.98 o
  15   3   7    36493.63    34082.23   1216.75 o
  16   3   7      379.74       30.48    350.02 o
  17   3   7    10770.46     9727.12    572.51 o
  18   3   7    11560.55    11498.30    735.41 o
  19   3   7       17.96     -169.65    239.36 o
  20   3   7     7936.31     8457.83    817.59 o
  21   3   7     2107.31     1658.77    548.83 o
 -23   4   7      309.13      513.29    396.16 o
 -22   4   7     6929.25     6143.67    645.65 o
 -21   4   7     2103.59     2765.05    383.79 o
 -20   4   7     3007.36     3170.19    366.26 o
 -19   4   7     7267.56     7936.97    491.82 o
 -18   4   7       37.57      340.98    225.03 o
 -17   4   7     9744.72    10370.33    972.43 o
 -16   4   7     1653.75     1801.44    252.56 o
 -15   4   7      386.69      797.52    205.54 o
 -14   4   7      701.91       89.15    172.32 o
 -13   4   7     1148.71     1120.53    204.73 o
 -12   4   7    10304.84     9705.71    434.09 o
 -11   4   7    16080.11    15583.18    573.57 o
 -10   4   7     8907.50     8557.22    374.33 o
  -9   4   7    80596.16    83103.23   2061.60 o
  -8   4   7     6679.34     6358.86    249.51 o
  -7   4   7   117679.03   127504.48   2720.50 o
  -6   4   7    48086.24    50613.94   1112.53 o
  -5   4   7    42667.27    43510.74   1081.58 o
  -4   4   7    24648.80    24344.18    636.06 o
  -3   4   7      531.68      549.82     64.25 o
  -2   4   7    52387.67    55314.82   1367.41 o
  -1   4   7     9724.28     9868.43    290.49 o
   0   4   7    11125.50    12369.63    348.67 o
   1   4   7    21136.69    22418.55    589.27 o
   2   4   7     1628.74     1397.63     89.93 o
   3   4   7   122289.47   128558.29   3681.95 o
   4   4   7    35807.03    34415.86    908.82 o
   5   4   7    14476.69    13905.04    491.35 o
   6   4   7    62742.18    63525.22   1629.43 o
   7   4   7    13173.80    12773.66    421.91 o
   8   4   7    82978.84    83675.76   2139.32 o
   9   4   7      785.22      845.97    135.87 o
  10   4   7    32902.67    31750.64   1278.89 o
  11   4   7     1827.22     1574.02    169.99 o
  12   4   7    11938.05    11489.56    543.63 o
  13   4   7      175.51      204.97    193.39 o
  14   4   7       83.24       -0.16    195.06 o
  15   4   7     1001.30      349.97    237.29 o
  16   4   7     4224.71     3931.78    391.40 o
  17   4   7      707.96      696.92    274.80 o
  18   4   7    12678.25    12710.90   1249.59 o
  19   4   7       36.03      242.52    291.91 o
  20   4   7     5472.45     5161.07    708.75 o
 -23   5   7       89.86     -205.01    374.07 o
 -22   5   7       17.01      224.00    332.32 o
 -21   5   7       18.40      -50.44    278.52 o
 -20   5   7      589.50      596.40    298.50 o
 -19   5   7       97.26      248.61    240.29 o
 -18   5   7     2056.97     1927.21    446.81 o
 -17   5   7     1185.80     1151.72    256.31 o
 -16   5   7     4529.93     5112.46    422.69 o
 -15   5   7     2493.22     2625.09    285.44 o
 -14   5   7     5514.06     4674.99    586.56 o
 -13   5   7      810.92      938.53    206.10 o
 -12   5   7     6558.37     6068.73    339.35 o
 -11   5   7      489.69      330.57    161.64 o
 -10   5   7      338.78      333.46    140.52 o
  -9   5   7     2767.91     2771.08    145.29 o
  -8   5   7       12.61       24.38     68.94 o
  -7   5   7      178.91      262.86     71.94 o
  -6   5   7       27.99       78.27     66.74 o
  -5   5   7      265.20      243.43     97.77 o
  -4   5   7     2886.08     2248.94    186.20 o
  -3   5   7     4339.86     3860.13    162.87 o
  -2   5   7      948.38      849.43     86.53 o
  -1   5   7    16867.82    17169.65    473.80 o
   0   5   7     6238.19     5764.11    209.86 o
   1   5   7      667.67      631.23     82.94 o
   2   5   7    35624.69    40409.66   2071.99 o
   3   5   7     1329.17     1090.61     87.09 o
   4   5   7      163.37       84.28     44.35 o
   5   5   7     4113.99     3789.10    164.94 o
   6   5   7      174.65      199.14     70.07 o
   7   5   7     3212.81     3121.42    149.73 o
   8   5   7     4112.56     4101.15    223.64 o
   9   5   7      901.96     1019.48    149.25 o
  10   5   7       50.13      202.29    176.28 o
  11   5   7     2833.78     2174.57    424.19 o
  12   5   7     8430.47     8403.27    462.14 o
  13   5   7     2310.11     2084.21    315.26 o
  14   5   7     1711.67     1567.97    270.39 o
  15   5   7     3448.99     3062.70    354.43 o
  16   5   7      928.87      740.09    462.81 o
  17   5   7      834.94      335.45    268.53 o
  18   5   7     1378.23     1195.06    340.94 o
  19   5   7      188.91       34.63    291.44 o
  20   5   7      398.78      195.69    327.99 o
 -22   6   7      211.53     -276.41    301.12 o
 -21   6   7       78.64     -139.42    288.44 o
 -20   6   7     2445.91     2732.20    378.23 o
 -19   6   7      128.06      391.28    312.43 o
 -18   6   7     4656.41     4372.57    414.31 o
 -17   6   7      255.06      410.59    247.47 o
 -16   6   7     2318.09     2522.98    303.93 o
 -15   6   7     5452.92     5118.49    471.56 o
 -14   6   7      992.52      970.80    217.13 o
 -13   6   7      874.13      818.80    210.52 o
 -12   6   7    10066.71    10338.52    602.39 o
 -11   6   7     3941.30     3512.32    235.49 o
 -10   6   7    14223.30    14564.12    595.85 o
  -9   6   7     4583.96     4573.51    235.15 o
  -8   6   7    13720.94    13422.96    406.07 o
  -7   6   7     2539.45     2341.95    136.16 o
  -6   6   7    10525.33    10542.32    344.81 o
  -5   6   7      395.35      340.08     90.07 o
  -4   6   7     1047.67      661.65    131.59 o
  -3   6   7     4535.88     4346.45    227.77 o
  -2   6   7     8243.07     8820.37    347.71 o
  -1   6   7    15553.63    15793.44    455.77 o
   0   6   7    23410.18    23296.02    632.08 o
   1   6   7     3556.03     3929.68    174.88 o
   2   6   7    11859.24    13189.67    836.69 o
   3   6   7      158.71       37.72     55.13 o
   4   6   7     5478.26     5306.36    190.36 o
   5   6   7     1924.26     1920.44    160.47 o
   6   6   7     1055.63     1133.82     98.74 o
   7   6   7     7479.50     6580.13    439.77 o
   8   6   7     9926.48    10235.55    870.42 o
   9   6   7     8644.68     8435.84    665.56 o
  10   6   7      870.64      783.46    205.10 o
  11   6   7    10418.29    10323.35    972.34 o
  12   6   7      346.48      147.96    191.94 o
  13   6   7       26.45     -106.43    188.52 o
  14   6   7     1792.87     1698.90    283.35 o
  15   6   7     6656.86     5703.44    447.82 o
  16   6   7     1441.48     1371.85    310.74 o
  17   6   7     5340.93     5179.76    841.35 o
  18   6   7     2062.99     2335.55    389.31 o
  19   6   7     3201.30     2564.35    422.67 o
 -22   7   7     2315.32     2722.15    441.01 o
 -21   7   7     5155.52     5216.71   1164.47 o
 -20   7   7     1434.98     2151.43    481.05 o
 -19   7   7     4763.11     4533.99    452.74 o
 -18   7   7      207.17      259.62    257.93 o
 -17   7   7     1799.27     1793.40    489.69 o
 -16   7   7     1795.89     1431.63    288.74 o
 -15   7   7       47.69       77.59    206.90 o
 -14   7   7    17672.93    16775.50    589.18 o
 -13   7   7     1235.14     1145.52    200.72 o
 -12   7   7    27333.05    26308.12    813.40 o
 -11   7   7     3013.17     2842.34    228.64 o
 -10   7   7    14989.91    14572.10    492.21 o
  -9   7   7       16.97     -125.70    115.58 o
  -8   7   7      812.31      839.30    122.56 o
  -7   7   7     2382.14     2856.08    370.27 o
  -6   7   7    22221.71    22220.61    631.28 o
  -5   7   7     2929.96     2996.58    173.35 o
  -4   7   7    34793.98    36847.69    972.55 o
  -3   7   7     6507.84     6197.35    250.84 o
  -2   7   7    40787.26    39754.06   1214.46 o
  -1   7   7      751.27      713.91    176.15 o
   0   7   7     7036.94     6896.25    316.03 o
   1   7   7    13582.65    13271.82    485.85 o
   2   7   7     3204.99     2028.83    326.91 o
   3   7   7    51074.40    51191.70   1312.19 o
   4   7   7     5240.19     4662.43    216.12 o
   5   7   7    34923.93    34956.34    816.57 o
   6   7   7    17042.16    16471.89    410.36 o
   7   7   7     8318.22     8416.78    347.45 o
   8   7   7    11187.39    10451.80    409.89 o
   9   7   7     2157.46     2006.09    247.99 o
  10   7   7     1968.13     2086.89    265.66 o
  11   7   7    16737.35    17771.47    729.49 o
  12   7   7     5396.35     4938.60    387.51 o
  13   7   7    16284.53    14866.96    915.36 o
  14   7   7     1841.22     1553.48    297.29 o
  15   7   7     6034.20     6011.24    615.93 o
  16   7   7       29.81      341.89    291.75 o
  17   7   7     2618.17     1928.35    367.76 o
  18   7   7     1165.01      827.62    336.64 o
  19   7   7      314.44      -74.74    326.34 o
 -21   8   7     1207.92     1626.74    394.47 o
 -20   8   7       72.99      -16.18    266.08 o
 -19   8   7     4591.33     4865.14    750.80 o
 -18   8   7      483.59      719.23    258.77 o
 -17   8   7     6031.92     6197.52    424.74 o
 -16   8   7     4406.12     4044.78    337.73 o
 -15   8   7     4830.59     4183.04    320.51 o
 -14   8   7     2920.80     2926.86    280.55 o
 -13   8   7       21.34      120.55    163.50 o
 -12   8   7      283.08      330.09    157.84 o
 -11   8   7    12331.52    11845.64    453.77 o
 -10   8   7       60.42      152.12    147.29 o
  -9   8   7    35356.49    35997.53   1150.01 o
  -8   8   7        7.79      133.85    207.36 o
  -7   8   7    35563.51    36212.04    982.17 o
  -6   8   7      373.52      392.59    123.89 o
  -5   8   7    20769.82    19941.85    677.46 o
  -4   8   7     5913.26     5218.46    282.83 o
  -3   8   7       66.22      191.22    114.83 o
  -2   8   7    15285.10    15596.64    571.36 o
  -1   8   7    18985.51    17921.79    537.06 o
   0   8   7    22910.61    22338.47    643.05 o
   1   8   7    14488.17    15013.83    468.60 o
   2   8   7     3269.14     2901.17    185.60 o
   3   8   7    20311.30    20320.77    780.42 o
   4   8   7     5356.76     5397.37    249.86 o
   5   8   7     2569.64     2532.87    176.04 o
   6   8   7    24012.35    23244.54    813.49 o
   7   8   7        1.91       95.62    133.46 o
   8   8   7    46052.62    43454.63   1503.34 o
   9   8   7      931.16     1029.88    180.87 o
  10   8   7    23573.81    24155.36    747.75 o
  11   8   7      436.26      499.38    258.01 o
  12   8   7     7281.87     7205.44    389.14 o
  13   8   7      273.06      250.41    229.85 o
  14   8   7       31.75     -357.51    325.04 o
  15   8   7     5514.05     5716.86    485.99 o
  16   8   7     4210.50     4590.00    566.50 o
  17   8   7     2854.21     2810.80    423.66 o
  18   8   7     7102.26     7779.93    621.77 o
 -20   9   7        6.10        3.57    270.77 o
 -19   9   7     4694.98     5154.46    443.94 o
 -18   9   7     2370.10     2528.78    335.26 o
 -17   9   7     3163.50     3450.47    353.41 o
 -16   9   7    10666.14     9950.10    854.65 o
 -15   9   7     3588.73     3558.63    425.53 o
 -14   9   7    19561.16    18332.02    652.66 o
 -13   9   7      534.52      936.06    215.81 o
 -12   9   7    14991.99    15458.81    570.14 o
 -11   9   7      192.67      262.73    247.04 o
 -10   9   7    13891.57    13782.34    581.68 o
  -9   9   7      338.74      465.27    182.73 o
  -8   9   7      123.14      310.86    166.30 o
  -7   9   7       65.73      167.17    162.51 o
  -6   9   7    16474.96    15401.94    504.04 o
  -5   9   7      161.82      398.49    152.70 o
  -4   9   7    26744.31    26034.05    751.17 o
  -3   9   7     5157.67     5293.11    261.99 o
  -2   9   7    58781.93    58269.87   1509.27 o
  -1   9   7    11584.81    12545.55    428.10 o
   0   9   7    35313.79    34361.43    940.95 o
   1   9   7    19606.25    19421.80    643.13 o
   2   9   7    10246.22    10065.55    370.30 o
   3   9   7    22458.26    22513.27    660.96 o
   4   9   7     1398.65     1275.29    161.27 o
   5   9   7     7689.20     7471.83    413.76 o
   6   9   7      478.29      136.08    178.12 o
   7   9   7      537.68      599.43    221.50 o
   8   9   7     2426.69     2167.62    265.24 o
   9   9   7     6205.05     6133.90    325.52 o
  10   9   7     1603.63     1967.98    276.28 o
  11   9   7    19350.37    18699.63    642.15 o
  12   9   7      166.37      376.72    186.50 o
  13   9   7    17555.62    16962.36    786.03 o
  14   9   7     2566.28     2584.85    307.14 o
  15   9   7    11662.06    10464.31    653.96 o
  16   9   7     1169.62      729.34    273.83 o
  17   9   7     3789.46     3916.61    451.16 o
 -18  10   7     1480.24     1199.32    295.83 o
 -17  10   7      197.22      295.57    240.05 o
 -16  10   7      659.54      691.64    261.47 o
 -15  10   7        0.73      -77.75    202.41 o
 -14  10   7      890.41     1163.83    273.46 o
 -13  10   7      868.69      960.73    255.91 o
 -12  10   7     4133.11     4093.16    365.84 o
 -11  10   7     1084.52     1001.18    235.69 o
 -10  10   7     5468.11     5772.94    638.83 o
  -9  10   7     3783.33     4293.36    338.74 o
  -8  10   7    10724.10    10421.81    488.75 o
  -7  10   7     3601.68     3555.16    286.25 o
  -6  10   7     7620.63     7943.19    403.59 o
  -5  10   7     5648.21     6087.77    298.92 o
  -4  10   7     9704.01     9002.43    450.63 o
  -3  10   7     2265.80     1992.52    197.95 o
  -2  10   7     4849.31     4535.58    259.02 o
  -1  10   7     3057.47     3040.57    223.19 o
   0  10   7      114.64       81.84    141.06 o
   1  10   7       50.61      170.35    138.78 o
   2  10   7     2571.94     2664.12    210.59 o
   3  10   7     8748.28     6556.26    690.16 o
   4  10   7     2139.04     2162.88    240.71 o
   5  10   7     1445.56     1582.12    225.26 o
   6  10   7     4017.77     4007.78    316.25 o
   7  10   7     3744.76     3988.30    500.05 o
   8  10   7     6309.06     5619.24    386.55 o
   9  10   7     5685.67     5656.35    403.37 o
  10  10   7     4410.76     4551.63    383.02 o
  11  10   7     5090.84     5377.36    350.48 o
  12  10   7     2000.62     2082.66    345.44 o
  13  10   7      601.64      480.83    216.08 o
  14  10   7      600.58     1081.68    253.05 o
  15  10   7      197.27      289.60    233.52 o
 -17  11   7     1374.67     1006.95    344.97 o
 -16  11   7     2000.30     2178.51    369.94 o
 -15  11   7     7324.66     7058.45    794.91 o
 -14  11   7      150.56      216.57    244.89 o
 -13  11   7     8201.62     7191.60    488.80 o
 -12  11   7       72.58      164.64    224.85 o
 -11  11   7     4334.87     4645.36    427.01 o
 -10  11   7        0.01     -194.99    188.88 o
  -9  11   7      590.16      452.72    216.74 o
  -8  11   7      655.69      442.67    257.83 o
  -7  11   7      575.14      374.93    201.05 o
  -6  11   7      767.20      651.45    201.78 o
  -5  11   7     9233.85     9048.29    449.91 o
  -4  11   7       44.73      303.04    158.62 o
  -3  11   7    19672.22    19124.08    624.47 o
  -2  11   7      742.57      934.33    175.38 o
  -1  11   7    17431.59    18194.70    602.34 o
   0  11   7     6745.56     6804.02    328.19 o
   1  11   7     2152.73     2424.37    308.75 o
   2  11   7    10824.74     9970.94    407.62 o
   3  11   7       73.84      -18.92    171.34 o
   4  11   7     5638.50     5409.08    388.42 o
   5  11   7     1091.79     1287.24    238.38 o
   6  11   7     3447.83     3768.31    354.59 o
   7  11   7      791.47      741.74    265.99 o
   8  11   7      956.14     1504.41    267.75 o
   9  11   7       82.64     -128.92    202.60 o
  10  11   7     2280.55     2633.53    343.22 o
  11  11   7       47.67      141.55    244.13 o
  12  11   7     8710.36     8206.79    545.25 o
  13  11   7       30.43      106.47    265.70 o
  14  11   7     8930.44     9037.35    773.33 o
 -15  12   7     2149.46     1904.81    349.08 o
 -14  12   7      463.24      471.43    274.91 o
 -13  12   7      437.43       96.61    382.81 o
 -12  12   7      298.77      319.82    251.27 o
 -11  12   7      714.77      482.09    249.32 o
 -10  12   7     2660.93     2862.10    383.44 o
  -9  12   7     3004.83     2741.29    319.69 o
  -8  12   7     1775.62     1737.16    278.63 o
  -7  12   7      761.06      649.83    234.96 o
  -6  12   7     1540.32     1576.28    262.93 o
  -5  12   7      954.30      663.89    222.74 o
  -4  12   7        9.87      178.21    189.99 o
  -3  12   7     3490.30     3928.21    281.28 o
  -2  12   7     1978.77     2224.04    308.18 o
  -1  12   7     8312.13     8378.63    387.44 o
   0  12   7    10473.02    11028.21    448.53 o
   1  12   7     5630.37     5723.05    320.80 o
   2  12   7     6105.52     5659.57    572.07 o
   3  12   7      119.21      -37.53    198.56 o
   4  12   7      374.26      200.40    279.28 o
   5  12   7      170.57      491.60    217.21 o
   6  12   7     1226.54     1098.02    252.57 o
   7  12   7     1862.14     1826.18    295.03 o
   8  12   7     2382.65     2763.07    332.76 o
   9  12   7     7269.25     7161.15    655.53 o
  10  12   7     2101.78     2182.04    467.29 o
  11  12   7     5384.09     5604.11    617.76 o
  12  12   7      239.74      540.24    367.99 o
 -13  13   7     2048.92     2301.26    369.77 o
 -12  13   7     6044.67     5933.23    478.89 o
 -11  13   7     2008.35     2391.58    350.19 o
 -10  13   7      810.83      875.07    355.09 o
  -9  13   7       23.02      -37.18    302.86 o
  -8  13   7       65.66      114.41    242.80 o
  -7  13   7       42.69      145.78    217.56 o
  -6  13   7     1358.25     1190.72    261.25 o
  -5  13   7     1935.95     2030.85    333.56 o
  -4  13   7     5597.55     5542.70    462.71 o
  -3  13   7     2638.14     3585.73    332.15 o
  -2  13   7     6364.21     6159.77    356.18 o
  -1  13   7      760.42      953.52    210.65 o
   0  13   7      844.30     1065.05    252.92 o
   1  13   7     1026.84     1201.99    252.84 o
   2  13   7      619.11      520.22    518.98 o
   3  13   7     3064.18     2811.29    443.06 o
   4  13   7     1591.86     1814.55    400.44 o
   5  13   7     3781.68     3865.75    506.28 o
   6  13   7      951.39      907.32    378.13 o
   7  13   7      933.18      504.93    369.70 o
   8  13   7      309.42       17.06    332.78 o
   9  13   7        5.40      138.96    342.68 o
  10  13   7      664.65      865.96    400.00 o
  -9  14   7     3853.43     4074.01    545.05 o
  -8  14   7      143.69      180.70    339.23 o
  -7  14   7     2588.59     2944.84    469.48 o
  -6  14   7      740.77     1138.34    367.23 o
  -5  14   7     2078.01     1839.69    409.61 o
  -4  14   7     2052.66     2109.04    413.23 o
  -3  14   7      210.98     -253.43    325.60 o
  -2  14   7      972.37      851.25    318.62 o
  -1  14   7     1628.95     1069.54    544.64 o
   0  14   7     1914.58     2496.37    463.73 o
   1  14   7     3072.29     3101.06    850.50 o
   2  14   7       82.23      -48.79    319.45 o
   3  14   7     2541.35     3292.33    500.64 o
   4  14   7     2254.35     2165.68    454.47 o
   5  14   7     1709.19     1600.46    440.69 o
   6  14   7     2638.16     3342.06    524.56 o
 -24   0   8      209.60     -603.84    477.54 o
 -23   0   8    10904.87    10947.98   1144.53 o
 -22   0   8      736.81      513.06    473.60 o
 -21   0   8     8954.76     9175.94   1006.39 o
 -20   0   8    17217.04    16591.68   1318.18 o
 -19   0   8     2177.46     1610.23    524.90 o
 -18   0   8    20361.53    21378.96   1460.26 o
 -17   0   8      949.54     1056.03    246.41 o
 -16   0   8    21945.75    20636.38    896.22 o
 -15   0   8     4511.47     4189.30    332.84 o
 -14   0   8     4306.81     4383.57    322.41 o
 -13   0   8     2735.38     2811.40    378.88 o
 -12   0   8     5463.81     5680.06    339.40 o
 -11   0   8     1469.75     1562.00    278.24 o
 -10   0   8   179048.59   189567.52   6408.78 o
  -9   0   8     8837.14     9689.00    643.30 o
  -8   0   8   326358.72   334584.44  15754.99 o
  -7   0   8    15037.36    16082.56    887.99 o
  -6   0   8   227800.53   226758.23  10679.61 o
  -4   0   8    66046.84    64827.53   3090.22 o
  -3   0   8    31607.56    34780.66    966.27 o
  -2   0   8     3332.66     3387.53    176.63 o
  -1   0   8   124546.54   126278.94   7034.89 o
   0   0   8    18411.83    19147.27    716.35 o
   1   0   8    32723.98    33939.63   1222.44 o
   2   0   8    38566.59    41941.48   1508.54 o
   3   0   8     2133.26     2440.43    224.96 o
   4   0   8   128651.48   133795.94   4655.19 o
   5   0   8    55309.79    53427.74   1931.03 o
   6   0   8     7619.62     7637.48    390.58 o
   7   0   8   186020.09   191268.98   6658.84 o
   8   0   8      596.47      755.78    165.57 o
   9   0   8   110163.83   111700.18   3980.23 o
  10   0   8        5.70     -119.79    158.35 o
  11   0   8    31022.79    32149.16   1876.63 o
  12   0   8      915.94     1085.81    526.88 o
  13   0   8     2188.03     2095.53    288.39 o
  14   0   8     2267.38     2870.97    337.89 o
  15   0   8     3044.78     3150.15    368.46 o
  16   0   8    24368.81    23529.88   1704.95 o
  17   0   8    25669.91    25996.53   1866.76 o
  18   0   8     3790.02     3780.88    848.53 o
  19   0   8    20881.96    25380.85   1977.27 o
  20   0   8       16.29     -805.11    568.32 o
  21   0   8     4826.84     7766.99   1215.57 o
 -24   1   8        5.44      242.12    475.57 o
 -23   1   8     4894.14     4636.63    583.53 o
 -22   1   8     2418.23     2366.13    530.82 o
 -21   1   8     2819.11     3773.92    498.95 o
 -20   1   8    12974.71    11384.61    738.76 o
 -19   1   8     1304.25     1205.13    442.02 o
 -18   1   8     6736.47     6287.97    387.52 o
 -17   1   8      200.34      237.84    176.90 o
 -16   1   8     3071.54     3464.75    229.35 o
 -15   1   8    27973.38    27224.50    771.82 o
 -14   1   8      300.87       90.41    118.12 o
 -13   1   8    51407.46    50708.09   1305.45 o
 -12   1   8     3645.49     3209.95    244.38 o
 -11   1   8    55888.54    56709.13   1426.76 o
 -10   1   8      475.75      486.99    181.03 o
  -9   1   8    93685.50    97599.77   2733.78 o
  -8   1   8     2819.36     2602.19    265.43 o
  -7   1   8    14542.10    16101.11    632.59 o
  -6   1   8     4057.19     3719.40    303.89 o
  -5   1   8    71661.55    77170.45   2182.52 o
  -4   1   8     8535.04     8005.87    232.71 o
  -3   1   8    44880.59    46121.19   1311.62 o
  -2   1   8      382.72      388.77    148.00 o
  -1   1   8    39508.05    37567.41   1118.03 o
   0   1   8    15987.29    15932.11    428.81 o
   1   1   8   110237.63   112280.22   2761.87 o
   2   1   8   148425.48   156835.14   3846.80 o
   3   1   8     1486.09     1720.38    158.36 o
   4   1   8   205929.02   209175.53   5129.06 o
   5   1   8     5659.09     5458.36    219.40 o
   6   1   8    64850.17    64496.13   1644.20 o
   7   1   8       75.24        7.48     83.47 o
   8   1   8     1644.66     1582.73    144.95 o
   9   1   8     1865.84     1625.70    153.13 o
  10   1   8     1862.40     2016.25    185.71 o
  11   1   8       10.16       30.40    114.74 o
  12   1   8    33731.80    32705.36   1183.29 o
  13   1   8     3124.80     2905.71    476.51 o
  14   1   8    49528.00    46811.83   2302.16 o
  15   1   8     1193.46     1349.40    262.98 o
  16   1   8    22474.42    22804.55    920.15 o
  17   1   8     4195.39     3843.49   1144.53 o
  18   1   8     3000.44     3753.51    663.04 o
  19   1   8     9198.37     8590.52    799.44 o
  20   1   8      228.30      -81.64    407.63 o
  21   1   8     6689.65     5749.02    781.95 o
 -24   2   8      186.43      295.13    394.87 o
 -23   2   8     4268.06     3607.20    555.01 o
 -22   2   8       45.44      610.91    359.58 o
 -21   2   8     1627.34     1415.11    393.46 o
 -20   2   8     2996.96     2842.43    609.76 o
 -19   2   8       99.25      -66.67    202.90 o
 -18   2   8     4407.51     3797.53    328.80 o
 -17   2   8        9.13       63.67    188.77 o
 -16   2   8     2437.07     2047.06    247.17 o
 -15   2   8      305.11      352.07    135.63 o
 -14   2   8       24.24       23.12    177.16 o
 -13   2   8     2329.44     2689.93    185.62 o
 -12   2   8     2611.75     2611.75    170.17 o
 -11   2   8     1861.88     2247.68    190.73 o
 -10   2   8    23096.50    21621.35    607.31 o
  -9   2   8       31.23      -18.07     76.49 o
  -8   2   8    48661.09    50756.00   1284.60 o
  -7   2   8     1505.22     1500.30    157.79 o
  -6   2   8    14380.36    13822.90    539.02 o
  -5   2   8     5061.40     4804.99    170.49 o
  -4   2   8    20522.68    20098.35    511.78 o
  -3   2   8     1938.90     1830.20     98.43 o
  -2   2   8       30.87       65.12     75.35 o
  -1   2   8     9191.92     8590.80    369.57 o
   0   2   8    21084.75    21548.10    676.36 o
   1   2   8      771.55      793.70     71.49 o
   2   2   8    20011.16    20223.25    546.31 o
   3   2   8      406.50      527.31     83.26 o
   4   2   8    24106.41    22395.68    720.04 o
   5   2   8     8662.91     7786.13    280.56 o
   6   2   8     3553.69     3202.39    175.80 o
   7   2   8    28981.49    29702.01    824.74 o
   8   2   8     1057.99      918.83    159.29 o
   9   2   8    17613.84    16465.12    625.58 o
  10   2   8      841.85      759.48    325.34 o
  11   2   8     5059.19     4256.30    335.52 o
  12   2   8       93.52     -148.37    120.86 o
  13   2   8     1799.38     1949.62    203.71 o
  14   2   8     1179.02     1412.28    256.46 o
  15   2   8       26.11       64.96    216.39 o
  16   2   8      424.68      704.51    242.69 o
  17   2   8     4659.59     5464.66    447.35 o
  18   2   8       32.06      249.94    339.48 o
  19   2   8     2320.14     3030.38    976.79 o
  20   2   8     1295.42     1246.00    485.49 o
  21   2   8      135.43      -68.71    429.09 o
 -24   3   8       89.01      182.23    384.99 o
 -23   3   8      121.51     -225.68    356.77 o
 -22   3   8     1328.02      920.42    408.49 o
 -21   3   8     1307.34      913.80    372.55 o
 -20   3   8     2485.68     2804.74    340.58 o
 -19   3   8      655.51      883.58    254.61 o
 -18   3   8       56.28      100.84    198.82 o
 -17   3   8      487.45      470.89    206.76 o
 -16   3   8       67.49      -77.64    171.28 o
 -15   3   8     1132.46      960.30    201.55 o
 -14   3   8      491.25      295.30    126.55 o
 -13   3   8     1173.63     1144.99    142.22 o
 -12   3   8     1631.64     1897.12    156.42 o
 -11   3   8     3742.29     3774.78    194.19 o
 -10   3   8      594.08      632.68    105.22 o
  -9   3   8     8463.47     9773.94    322.12 o
  -8   3   8     2725.02     2867.02    147.02 o
  -7   3   8     2112.66     2383.09    129.95 o
  -6   3   8      113.99       86.64     53.75 o
  -5   3   8    17664.11    18910.67    445.81 o
  -4   3   8     1946.19     1842.25     96.70 o
  -3   3   8    15217.79    16409.68    503.82 o
  -2   3   8     2248.17     2115.16    108.91 o
  -1   3   8     1899.11     1922.71    100.03 o
   0   3   8      209.34      186.45     59.76 o
   1   3   8    11252.86    12092.74    322.24 o
   2   3   8     3262.87     3663.46    159.21 o
   3   3   8     4586.78     4538.31    185.72 o
   4   3   8     3123.36     3365.01    165.03 o
   5   3   8     1711.36     1996.05    139.09 o
   6   3   8     1650.85     1884.98    143.20 o
   7   3   8    18285.23    16471.14   1487.88 o
   8   3   8      755.74      697.62    116.58 o
   9   3   8     1883.83     1886.91    167.45 o
  10   3   8     4246.82     4431.58    253.49 o
  11   3   8       42.27       12.01    123.71 o
  12   3   8     1943.93     1913.40    195.18 o
  13   3   8      379.05      433.87    210.66 o
  14   3   8     1420.28     1417.09    262.26 o
  15   3   8     1200.68     1420.43    315.43 o
  16   3   8      243.60      256.45    432.54 o
  17   3   8      170.47      170.53    304.92 o
  18   3   8       10.94       27.29    255.25 o
  19   3   8      198.32       33.08    396.15 o
  20   3   8      346.18      599.22    639.36 o
 -24   4   8       61.09     -228.91    397.69 o
 -23   4   8     1980.22     1523.86    468.54 o
 -22   4   8      377.01      459.32    426.24 o
 -21   4   8      466.32      309.05    276.24 o
 -20   4   8     1599.54     1254.04    300.82 o
 -19   4   8      178.51       27.03    304.98 o
 -18   4   8     6174.92     6436.88    427.49 o
 -17   4   8     4134.14     4078.53    340.46 o
 -16   4   8    10171.84    10393.39    505.61 o
 -15   4   8     4136.64     4042.18    314.28 o
 -14   4   8     8711.61     9023.45    495.22 o
 -13   4   8     6381.38     6555.87    577.56 o
 -12   4   8      110.18      200.54    157.38 o
 -11   4   8     2577.11     2540.65    215.05 o
 -10   4   8    34758.80    34848.98    925.32 o
  -9   4   8     4810.64     4627.41    199.15 o
  -8   4   8    78634.70    81287.46   1765.89 o
  -7   4   8    12906.88    13944.92    379.42 o
  -6   4   8    38531.04    40439.96   1013.68 o
  -5   4   8      532.88      744.39     92.28 o
  -4   4   8    12741.68    14124.64    398.00 o
  -3   4   8     4008.14     3500.81    128.38 o
  -2   4   8     7052.96     7636.44    239.20 o
  -1   4   8    21331.27    21193.28    563.14 o
   0   4   8     2166.81     1968.18    184.57 o
   1   4   8    50871.89    51843.76   1499.77 o
   2   4   8     9222.17     9042.75    281.98 o
   3   4   8     7578.15     7772.54    267.51 o
   4   4   8     1822.18     1570.42    211.91 o
   5   4   8    25246.14    24072.86    856.18 o
   6   4   8     4175.24     4518.15    252.90 o
   7   4   8    31628.70    31794.87    881.12 o
   8   4   8     9407.63    10147.71    375.73 o
   9   4   8    30125.52    27966.11    853.39 o
  10   4   8     3751.44     3844.26    245.02 o
  11   4   8    13029.07    13182.17    481.46 o
  12   4   8      217.50      153.98    191.62 o
  13   4   8      424.00      201.85    211.30 o
  14   4   8     3471.93     3177.16    368.40 o
  15   4   8     2686.26     2627.90    338.87 o
  16   4   8    10208.78    10239.26    587.85 o
  17   4   8     7415.74     7780.37    534.21 o
  18   4   8     6406.61     6523.76    512.90 o
  19   4   8     7972.61     7830.42    577.85 o
  20   4   8      931.65       -2.18    708.42 o
 -23   5   8     1986.81     2854.24    541.12 o
 -22   5   8     4048.42     3822.12    443.61 o
 -21   5   8     3777.05     4299.87    443.47 o
 -20   5   8    10070.97     9365.15    563.53 o
 -19   5   8      379.80      656.38    260.29 o
 -18   5   8     8160.27     7516.41    475.87 o
 -17   5   8     2754.51     2553.19    310.92 o
 -16   5   8     5916.88     5921.82    400.97 o
 -15   5   8    20580.78    19771.40    848.67 o
 -14   5   8      728.90      511.09    195.62 o
 -13   5   8    44771.54    44686.11   1713.89 o
 -12   5   8      524.68      552.89    175.95 o
 -11   5   8    70663.48    66559.62   3457.79 o
 -10   5   8     2122.53     2156.54    162.21 o
  -9   5   8     9636.68     9700.06    294.28 o
  -8   5   8     2625.03     2610.00    137.06 o
  -7   5   8     9480.23     9007.67    270.36 o
  -6   5   8     9073.67     9968.28    698.56 o
  -5   5   8    44377.08    44935.17   1141.08 o
  -4   5   8     1556.29     1397.83    122.47 o
  -3   5   8    95463.49    95777.68   2345.40 o
  -2   5   8     1077.33      972.22     90.17 o
  -1   5   8    43352.88    43073.78   1088.69 o
   0   5   8    31870.58    31590.73    817.85 o
   1   5   8     8946.64     9199.16    294.12 o
   2   5   8    69584.43    71590.55   2061.75 o
   3   5   8      261.59      329.49     66.37 o
   4   5   8   138206.59   141040.92   2919.59 o
   5   5   8     6149.27     6164.91    338.87 o
   6   5   8    43230.23    44678.60   1042.72 o
   7   5   8    20726.80    21319.99    643.67 o
   8   5   8      549.67      521.67    195.96 o
   9   5   8      157.95      140.08    123.26 o
  10   5   8     7331.09     6535.86    419.26 o
  11   5   8      546.78      573.92    309.23 o
  12   5   8    29225.19    27220.57    989.72 o
  13   5   8     2982.07     2875.27    322.83 o
  14   5   8    27367.05    26966.63   1021.19 o
  15   5   8       71.48      130.81    240.26 o
  16   5   8    16202.99    15139.07   1246.57 o
  17   5   8     1582.39     1089.40    312.89 o
  18   5   8      573.20      342.19    499.81 o
  19   5   8     8324.97     7657.63    589.29 o
  20   5   8      780.84      741.47    352.09 o
 -22   6   8     1505.56     1587.88    370.50 o
 -21   6   8     3721.41     3109.31    405.10 o
 -20   6   8     6037.46     5736.15    479.90 o
 -19   6   8      115.31       60.46    240.01 o
 -18   6   8    14788.97    13870.11   1562.24 o
 -17   6   8      638.98      874.31    329.74 o
 -16   6   8    10608.86    10384.76    665.39 o
 -15   6   8     2882.01     2562.00    375.96 o
 -14   6   8     6585.75     7052.80    476.31 o
 -13   6   8      737.50      897.53    210.95 o
 -12   6   8     1988.52     2026.02    209.89 o
 -11   6   8     9430.19     8999.67    359.79 o
 -10   6   8    37192.26    37434.83    996.34 o
  -9   6   8     2749.95     2787.05    153.02 o
  -8   6   8    87149.81    89484.49   1955.09 o
  -7   6   8     1352.27     1382.77    127.26 o
  -6   6   8    55912.28    55455.32   1405.50 o
  -5   6   8     9214.47     8208.75    360.06 o
  -4   6   8    29085.57    27330.25    733.27 o
  -3   6   8    38597.53    38309.52    989.05 o
  -2   6   8      835.08      819.04     99.70 o
  -1   6   8    37978.86    37524.73    970.58 o
   0   6   8     3749.62     3320.79    201.09 o
   1   6   8    15340.09    14428.45    424.83 o
   2   6   8    33036.78    32566.41   1002.41 o
   3   6   8     1296.92     1243.41    113.30 o
   4   6   8    24955.52    24346.09   1172.85 o
   5   6   8    31455.57    30636.13   1167.07 o
   6   6   8     5338.47     5411.95    245.04 o
   7   6   8    61540.51    61660.97   2381.13 o
   8   6   8      224.72      241.44    137.65 o
   9   6   8    40390.59    39909.18   1293.46 o
  10   6   8     3564.35     3465.76    302.24 o
  11   6   8    53745.73    52638.75   1951.06 o
  12   6   8      208.70      154.11    212.39 o
  13   6   8     3052.61     3133.06    345.71 o
  14   6   8     5700.70     5448.99    436.50 o
  15   6   8      752.78      406.00    259.27 o
  16   6   8     3364.57     2504.05    504.67 o
  17   6   8     6602.33     5880.51   1231.63 o
  18   6   8     1189.39     1117.13    401.92 o
  19   6   8     7819.15     8510.16    641.46 o
 -22   7   8       34.63     -147.07    309.94 o
 -21   7   8        7.77      168.31    303.15 o
 -20   7   8      558.68      583.23    303.72 o
 -19   7   8      588.99      911.50    301.27 o
 -18   7   8     1957.61     2663.67    547.83 o
 -17   7   8     3795.39     3875.01    385.40 o
 -16   7   8     5380.92     5513.27    421.43 o
 -15   7   8    11480.83    10068.69    455.38 o
 -14   7   8     4471.04     3545.13    317.03 o
 -13   7   8     5887.88     5738.80    319.60 o
 -12   7   8      466.80      478.50    169.62 o
 -11   7   8     7452.38     7408.63    340.87 o
 -10   7   8      100.21      209.72    136.53 o
  -9   7   8     6183.18     6328.28    290.32 o
  -8   7   8     1276.33     1406.85    142.24 o
  -7   7   8      921.67      802.41    127.26 o
  -6   7   8      653.03      661.97    119.79 o
  -5   7   8     5654.48     5686.03    348.63 o
  -4   7   8    10239.81    10945.50    429.60 o
  -3   7   8    26823.94    25926.90    840.67 o
  -2   7   8     9689.52     9204.63    319.27 o
  -1   7   8    34712.16    33470.96    891.44 o
   0   7   8    15638.67    16362.07    487.42 o
   1   7   8    34935.68    34094.86   1634.32 o
   2   7   8    13168.10    11319.94   1650.00 o
   3   7   8    14720.08    13629.78    787.36 o
   4   7   8    20459.22    18145.03   2569.26 o
   5   7   8     2505.24     2884.37    152.14 o
   6   7   8     3855.59     3496.90    186.00 o
   7   7   8      404.81      391.52    124.56 o
   8   7   8     1998.18     2248.32    223.30 o
   9   7   8       70.81     -128.96    160.34 o
  10   7   8     4871.66     4744.17    348.51 o
  11   7   8      606.01      602.03    223.68 o
  12   7   8     8850.36     9128.82    517.07 o
  13   7   8     3393.59     3457.71    362.90 o
  14   7   8    11642.33    11163.77    635.98 o
  15   7   8     2881.42     2785.91    380.41 o
  16   7   8     7164.29     7415.11    546.58 o
  17   7   8     3533.54     3397.59    447.80 o
  18   7   8      721.25      396.75    353.93 o
 -21   8   8     1630.08     1424.97    332.77 o
 -20   8   8      660.74      330.59    299.15 o
 -19   8   8     3584.49     4076.30    403.50 o
 -18   8   8      907.48      647.30    264.21 o
 -17   8   8     3846.98     3964.59    465.35 o
 -16   8   8      123.76      219.22    195.07 o
 -15   8   8      343.26      150.68    184.60 o
 -14   8   8      962.69      703.24    204.02 o
 -13   8   8      551.84      607.91    186.25 o
 -12   8   8       11.90     -138.78    143.65 o
 -11   8   8     9108.88     8665.35    594.14 o
 -10   8   8      187.63      -74.87    156.02 o
  -9   8   8    11606.48    12434.21    516.49 o
  -8   8   8      253.62      321.33    155.75 o
  -7   8   8    13299.98    13486.87    451.06 o
  -6   8   8      845.96      729.51    139.25 o
  -5   8   8    30847.55    29480.65   1435.73 o
  -4   8   8     4537.94     4578.66    228.92 o
  -3   8   8     9241.75     9480.12    420.40 o
  -2   8   8    14154.31    14534.03    550.17 o
  -1   8   8      531.46      215.25    135.01 o
   0   8   8      814.65      403.20    170.14 o
   1   8   8     3535.06     3096.46    229.33 o
   2   8   8      240.76      213.34    101.25 o
   3   8   8     2821.04     2810.93    181.45 o
   4   8   8      935.54     1112.90    140.09 o
   5   8   8     4570.15     4301.91    221.50 o
   6   8   8     2127.54     2161.79    205.64 o
   7   8   8     2679.13     2480.69    204.37 o
   8   8   8     7815.48     7967.28    444.33 o
   9   8   8      675.45      853.85    173.10 o
  10   8   8    14148.79    13685.79    506.03 o
  11   8   8     1621.29     1642.90    255.20 o
  12   8   8     4319.32     4610.28    325.92 o
  13   8   8     2021.52     2202.83    333.82 o
  14   8   8      323.38      396.66    263.98 o
  15   8   8      713.15      934.43    431.41 o
  16   8   8      671.01      260.77    430.63 o
  17   8   8       50.61      384.35    323.09 o
 -20   9   8     2410.35     2703.13    396.08 o
 -19   9   8      664.05     1105.81    308.16 o
 -18   9   8      503.83       83.92    249.65 o
 -17   9   8     1498.69     1594.52    283.54 o
 -16   9   8     1709.49     1438.92    255.52 o
 -15   9   8      291.86      301.42    204.69 o
 -14   9   8     6991.72     6155.66    370.46 o
 -13   9   8     4674.64     4708.81    353.18 o
 -12   9   8     8800.34     9688.09    530.95 o
 -11   9   8     4717.30     4703.62    349.27 o
 -10   9   8     2575.80     2620.25    267.74 o
  -9   9   8       39.64      -31.69    163.79 o
  -8   9   8       64.61      -42.50    154.26 o
  -7   9   8     4869.31     5180.51    317.09 o
  -6   9   8      910.24      858.96    151.32 o
  -5   9   8     6739.53     5792.16    274.82 o
  -4   9   8     9934.07    10314.54    559.39 o
  -3   9   8     9906.76    10212.95    380.23 o
  -2   9   8    16543.06    15762.35    505.18 o
  -1   9   8      119.34      252.89    131.82 o
   0   9   8      520.58      524.11    141.39 o
   1   9   8     1204.35     1453.07    176.59 o
   2   9   8     8313.97     8248.21    333.16 o
   3   9   8     5784.16     5254.00    255.54 o
   4   9   8     2904.60     2846.98    199.33 o
   5   9   8     9347.82     9409.98   1054.60 o
   6   9   8     4728.72     4669.95    321.45 o
   7   9   8     9420.40     9023.22    455.58 o
   8   9   8      109.42      428.22    194.65 o
   9   9   8      358.98      377.85    167.22 o
  10   9   8     2862.17     2636.61    245.74 o
  11   9   8     5932.84     5179.96    327.79 o
  12   9   8     3581.91     4029.72    316.51 o
  13   9   8     9040.95     8684.93    452.51 o
  14   9   8      896.53      964.65    246.98 o
  15   9   8     3050.99     3516.22    356.32 o
  16   9   8      809.01     1292.97    281.69 o
 -18  10   8     2406.83     2122.52    329.26 o
 -17  10   8     2602.64     2545.18    333.68 o
 -16  10   8     5901.10     6089.38    425.32 o
 -15  10   8     1784.34     1862.88    281.93 o
 -14  10   8     2163.43     2260.92    476.16 o
 -13  10   8      230.96      323.39    220.52 o
 -12  10   8      952.14     1278.74    254.20 o
 -11  10   8      670.17      765.51    226.63 o
 -10  10   8    11618.10    11802.55    547.99 o
  -9  10   8      747.64      810.72    233.88 o
  -8  10   8    15802.12    15994.40    633.94 o
  -7  10   8     1990.70     2264.70    249.10 o
  -6  10   8    13186.89    11947.36    512.26 o
  -5  10   8      881.93      849.09    162.48 o
  -4  10   8      511.47      290.30    147.99 o
  -3  10   8     2784.40     2762.18    213.89 o
  -2  10   8     1300.30     1763.40    188.59 o
  -1  10   8    18355.97    17869.79    568.72 o
   0  10   8    16799.44    17081.98    549.50 o
   1  10   8    14373.95    13250.01    465.25 o
   2  10   8     8663.24     8664.72    354.09 o
   3  10   8     1153.80     1362.67    159.25 o
   4  10   8     1517.45     1535.26    221.10 o
   5  10   8     1008.97     1126.56    214.92 o
   6  10   8       41.09     -103.56    175.73 o
   7  10   8    10563.15    10236.18    837.81 o
   8  10   8     3032.52     3085.23    329.99 o
   9  10   8    18513.14    18404.99    761.70 o
  10  10   8     6295.19     5676.12    420.98 o
  11  10   8     9754.54     8871.81    440.15 o
  12  10   8      289.70      121.36    195.70 o
  13  10   8      608.14      689.77    227.18 o
  14  10   8      449.17      383.47    375.37 o
  15  10   8      437.82      219.87    341.21 o
 -17  11   8     1062.12     1219.42    326.14 o
 -16  11   8     1370.90     1110.15    325.08 o
 -15  11   8     6362.18     5993.39    902.69 o
 -14  11   8        8.76       45.96    264.79 o
 -13  11   8    13414.68    13927.71   1177.68 o
 -12  11   8      692.07      470.96    249.39 o
 -11  11   8    13033.25    13109.52    613.23 o
 -10  11   8       58.87      349.24    223.49 o
  -9  11   8     1660.08     1898.85    275.16 o
  -8  11   8       14.70       63.31    191.30 o
  -7  11   8       15.34      222.50    184.68 o
  -6  11   8      911.82      905.98    229.36 o
  -5  11   8     7969.61     7644.38    404.92 o
  -4  11   8      873.83      988.12    181.75 o
  -3  11   8    17336.80    17001.34    570.77 o
  -2  11   8       92.78       19.42    153.24 o
  -1  11   8    13496.83    14129.34    503.97 o
   0  11   8     4180.38     4225.90    266.43 o
   1  11   8     3241.04     3151.33    237.76 o
   2  11   8     7980.46     8202.00    360.52 o
   3  11   8      262.36      257.38    187.07 o
   4  11   8    11808.87    11148.32    525.67 o
   5  11   8       59.78      -46.63    202.03 o
   6  11   8     3019.01     2717.50    305.51 o
   7  11   8      984.58     1591.53    267.22 o
   8  11   8      604.11      305.83    361.39 o
   9  11   8       30.79        6.03    211.25 o
  10  11   8     3583.40     3843.26    513.25 o
  11  11   8      606.77      645.03    365.19 o
  12  11   8     7079.06     7487.44    678.14 o
  13  11   8      363.33      530.87    391.19 o
 -15  12   8      416.62      595.61    298.26 o
 -14  12   8      332.84      368.35    355.97 o
 -13  12   8     1681.24     1400.47    313.16 o
 -12  12   8      245.62      627.87    253.88 o
 -11  12   8     1570.44     2110.84    321.49 o
 -10  12   8     1985.32     2011.75    367.20 o
  -9  12   8     1584.79     1567.99    417.02 o
  -8  12   8     2309.57     2439.16    408.34 o
  -7  12   8     3246.01     2886.49    313.74 o
  -6  12   8     9226.25     9137.03    481.25 o
  -5  12   8     8394.43     9098.03    478.15 o
  -4  12   8     6275.44     6390.62    523.03 o
  -3  12   8     8583.59     8562.21    396.26 o
  -2  12   8     1930.78     1915.74    227.78 o
  -1  12   8     4212.04     3786.67    278.82 o
   0  12   8      571.95      871.64    193.18 o
   1  12   8      925.14      813.33    189.12 o
   2  12   8     1415.30     1993.18    273.46 o
   3  12   8       73.92      295.26    282.65 o
   4  12   8     3801.02     4171.18    486.92 o
   5  12   8     1841.98     1590.21    388.69 o
   6  12   8     3126.51     2102.67    411.56 o
   7  12   8     6349.52     6962.15    620.14 o
   8  12   8     3548.28     4630.61    846.55 o
   9  12   8     9801.65     9438.98    743.06 o
  10  12   8     2584.85     2396.69    466.82 o
  11  12   8     6777.46     6888.85    683.57 o
 -13  13   8     1339.63      976.76    306.84 o
 -12  13   8     2887.41     2753.29    365.58 o
 -11  13   8      301.37      728.77    279.65 o
 -10  13   8     1895.27     2070.01    323.64 o
  -9  13   8      528.35        3.11    231.21 o
  -8  13   8      265.48      306.06    228.31 o
  -7  13   8      171.09       19.81    223.11 o
  -6  13   8      342.37       11.05    292.86 o
  -5  13   8       15.44     -155.50    273.09 o
  -4  13   8     6722.68     6931.39    562.71 o
  -3  13   8     3365.59     3452.79    436.44 o
  -2  13   8     8291.56     6982.15    457.27 o
  -1  13   8     4854.54     5254.85    400.16 o
   0  13   8     7368.16     8379.78    647.15 o
   1  13   8     6512.80     6323.06    807.09 o
   2  13   8     3555.80     3507.37    499.25 o
   3  13   8     3898.33     3215.77    582.13 o
   4  13   8       82.73      270.36    293.88 o
   5  13   8     3883.10     3411.37    921.54 o
   6  13   8      197.91      820.08    787.36 o
   7  13   8     1041.81      802.10    394.28 o
   8  13   8        6.86      537.05    377.21 o
   9  13   8        4.18      161.80    357.93 o
  -9  14   8     1712.35     1498.91    429.21 o
  -8  14   8        1.15     -305.61    324.76 o
  -7  14   8     4579.04     4805.97    545.61 o
  -6  14   8       68.95     -121.02    306.29 o
  -5  14   8     3562.57     3634.23    492.44 o
  -4  14   8     3483.62     3687.55    465.51 o
  -3  14   8      268.12       83.46    300.78 o
  -2  14   8     5045.08     4587.59    615.68 o
  -1  14   8     1317.18     1353.70    564.37 o
   0  14   8     4098.85     4651.10    537.20 o
   1  14   8     2685.86     2371.67    458.84 o
   2  14   8      729.34      847.38    375.15 o
   3  14   8     1462.48     1740.29    874.18 o
   4  14   8       10.80     -121.12    335.23 o
   5  14   8      124.94       -1.71    361.30 o
   6  14   8     1991.67     1441.58    433.89 o
 -24   1   9     1145.43     1163.24    433.79 o
 -23   1   9      223.06       45.39    380.85 o
 -22   1   9     2913.27     3267.90    494.87 o
 -21   1   9     6073.63     5489.84    962.98 o
 -20   1   9     3271.12     3124.27    443.30 o
 -19   1   9     2420.33     2102.28    271.11 o
 -18   1   9        3.38      -16.05    199.13 o
 -17   1   9     3555.65     3239.45    290.89 o
 -16   1   9     2041.35     1816.07    188.32 o
 -15   1   9      240.60      208.42    133.59 o
 -14   1   9    15249.75    16122.32    630.03 o
 -13   1   9      131.79      252.63    118.69 o
 -12   1   9    35283.29    35260.89    933.88 o
 -11   1   9      455.88      625.90    133.20 o
 -10   1   9     5434.73     5068.77    255.67 o
  -9   1   9       57.00       43.15     96.28 o
  -8   1   9     1924.17     2072.18    186.42 o
  -7   1   9     1598.31     1248.49    127.12 o
  -6   1   9    33584.89    35811.21   1319.86 o
  -5   1   9     1003.60     1343.68    139.11 o
  -4   1   9    49169.59    50602.82   1211.41 o
  -3   1   9      151.21      277.83     82.43 o
  -2   1   9    15052.56    14051.93    553.04 o
  -1   1   9     3177.90     3621.51    174.09 o
   0   1   9    19535.70    19545.87    517.17 o
   1   1   9    47068.50    50309.18   1269.89 o
   2   1   9     2171.08     2023.72    116.03 o
   3   1   9   219619.44   225305.48   5513.79 o
   4   1   9      467.72      227.49     81.14 o
   5   1   9    60612.88    61948.13   1583.19 o
   6   1   9     2224.47     2101.74    145.46 o
   7   1   9    20755.75    21738.50    633.74 o
   8   1   9     2951.78     2458.28    175.26 o
   9   1   9      114.12      -19.04    115.07 o
  10   1   9      245.33       95.45    124.55 o
  11   1   9     6684.18     6009.25    311.60 o
  12   1   9     1931.43     2100.61    204.07 o
  13   1   9    17298.32    17138.00   1140.44 o
  14   1   9     2290.90     1898.93    272.69 o
  15   1   9    15555.67    16160.35    868.18 o
  16   1   9      384.83      507.16    247.94 o
  17   1   9     5248.30     5366.00   1039.94 o
  18   1   9     1634.23     1958.67    661.06 o
  19   1   9      155.22     -138.05    402.32 o
  20   1   9     4022.87     4421.09    858.39 o
 -24   2   9     6851.83     7303.44    731.10 o
 -23   2   9      110.17      215.53    349.87 o
 -22   2   9     7849.79     7344.13    662.79 o
 -21   2   9     1802.97     2145.62    434.13 o
 -20   2   9      459.53      365.26    244.14 o
 -19   2   9    10886.95    10994.64    550.63 o
 -18   2   9       59.31      -81.58    189.66 o
 -17   2   9    21243.23    19344.09   1288.93 o
 -16   2   9       75.09     -227.55    157.49 o
 -15   2   9    24175.62    23272.70    690.60 o
 -14   2   9      173.22      173.91    127.33 o
 -13   2   9     1736.13     1518.69    240.17 o
 -12   2   9      674.94      609.91    120.83 o
 -11   2   9    46177.90    44875.30   1173.41 o
 -10   2   9     1855.99     1726.94    140.74 o
  -9   2   9   107499.32   109605.30   2695.18 o
  -8   2   9     1319.50      832.64    103.08 o
  -7   2   9   224698.70   226947.73   6375.32 o
  -6   2   9      596.11      989.94    134.11 o
  -5   2   9    44691.67    45563.25   1110.08 o
  -4   2   9    29845.77    29591.48    870.67 o
  -3   2   9    37119.81    37195.57   1070.27 o
  -2   2   9    56221.93    58335.64   2074.07 o
  -1   2   9    10799.81    10778.03    452.18 o
   0   2   9    77725.29    78831.55   2297.98 o
   1   2   9    53821.47    55537.72   1398.24 o
   2   2   9    45809.49    50245.33   1278.64 o
   3   2   9    41618.32    42099.27   1093.89 o
   4   2   9      319.94      330.33     92.05 o
   5   2   9    35375.14    36017.60   1351.62 o
   6   2   9    76193.95    74117.59   2059.85 o
   7   2   9      138.83       34.02    106.39 o
   8   2   9    74844.04    75286.11   1945.26 o
   9   2   9       15.03       35.05    140.13 o
  10   2   9    30984.37    28976.08   1745.40 o
  11   2   9       25.33       95.63     86.59 o
  12   2   9    18775.12    19018.07    744.01 o
  13   2   9     2961.77     2695.69    311.03 o
  14   2   9      763.74     1038.30    249.22 o
  15   2   9    19094.27    17819.55    772.17 o
  16   2   9     7676.66     8737.08    745.30 o
  17   2   9    13311.80    13769.51   1072.63 o
  18   2   9    12114.84    12655.51   1324.10 o
  19   2   9     1096.96      574.24    446.51 o
  20   2   9     7911.99    10531.94   1000.47 o
 -24   3   9     3879.75     3600.24    588.66 o
 -23   3   9      286.70     -347.18    352.31 o
 -22   3   9     5562.77     6423.40    655.53 o
 -21   3   9     5086.55     4628.47    703.97 o
 -20   3   9     7482.79     6785.47    460.69 o
 -19   3   9     7386.15     6443.52    433.18 o
 -18   3   9       87.59     -281.73    187.82 o
 -17   3   9     3195.44     3446.93    537.10 o
 -16   3   9    17158.64    16767.52   1147.49 o
 -15   3   9      854.57      736.05    206.56 o
 -14   3   9    59206.15    61926.34   1586.61 o
 -13   3   9     1945.72     1939.79    315.82 o
 -12   3   9   110995.05   108335.08   2687.97 o
 -11   3   9       94.51       65.64    100.25 o
 -10   3   9   158769.70   161623.50   3934.61 o
  -9   3   9     1232.01     1385.21    121.69 o
  -8   3   9     8476.11     7913.70    279.70 o
  -7   3   9    26778.83    26566.02    701.78 o
  -6   3   9    13012.39    13873.07    353.66 o
  -5   3   9    18013.37    17888.59    466.34 o
  -4   3   9    48255.71    51672.72   1477.46 o
  -3   3   9     3313.50     3082.04    138.82 o
  -2   3   9    76885.81    79665.00   2242.53 o
  -1   3   9      367.10      341.10    104.62 o
   0   3   9    68316.16    72961.89   2061.22 o
   1   3   9   109576.20   113335.60   2425.88 o
   2   3   9     2454.55     2093.22    116.73 o
   3   3   9   164889.03   164074.69   4037.81 o
   4   3   9     2168.13     2288.04    142.19 o
   5   3   9   159941.75   165015.97   4079.90 o
   6   3   9     6397.90     6234.51    260.40 o
   7   3   9    31583.21    31337.92    904.14 o
   8   3   9     1651.79     1097.89    336.45 o
   9   3   9      736.31      437.63    104.07 o
  10   3   9      237.02      310.64    134.94 o
  11   3   9    13133.83    13314.94    487.19 o
  12   3   9     6943.37     6627.94    326.76 o
  13   3   9    45884.48    43312.09   1447.47 o
  14   3   9      739.28      678.23    236.33 o
  15   3   9    43978.86    41376.73   1432.56 o
  16   3   9      856.44      564.26    262.21 o
  17   3   9    11137.14     9405.50    578.35 o
  18   3   9     8474.63     8675.56    574.10 o
  19   3   9      588.83     1107.93    456.19 o
  20   3   9    10925.77    10608.03    913.28 o
 -24   4   9     5893.28     6166.72    719.63 o
 -23   4   9      180.56       56.54    371.24 o
 -22   4   9     4752.93     4883.86    929.43 o
 -21   4   9     3904.38     4588.02    430.49 o
 -20   4   9     1406.62     1330.48    296.66 o
 -19   4   9     8905.56     8804.46    982.44 o
 -18   4   9      489.75      335.88    251.26 o
 -17   4   9     9822.79    10160.51    512.68 o
 -16   4   9        3.39      208.36    189.31 o
 -15   4   9     8768.64     8434.37    694.79 o
 -14   4   9     3531.56     3261.05    289.04 o
 -13   4   9       82.65        5.73    157.55 o
 -12   4   9     2583.54     2530.55    472.74 o
 -11   4   9     6620.03     7092.64    274.86 o
 -10   4   9     4027.24     4026.32    197.71 o
  -9   4   9    33479.43    33971.59    898.57 o
  -8   4   9     2159.46     2320.30    127.05 o
  -7   4   9    59800.04    60499.69   1493.17 o
  -6   4   9    11097.07    11554.29    309.41 o
  -5   4   9    26002.93    25298.60    670.58 o
  -4   4   9    26576.04    25943.60    682.12 o
  -3   4   9     9279.26     8532.82    265.41 o
  -2   4   9    39770.23    42773.38   1079.20 o
  -1   4   9     3670.18     3643.75    146.47 o
   0   4   9     4750.99     4565.13    283.06 o
   1   4   9    13565.46    14800.99    484.53 o
   2   4   9    18605.07    19932.44    519.93 o
   3   4   9     2173.53     1677.86    123.85 o
   4   4   9      729.69      560.13     99.82 o
   5   4   9    12270.04    12997.99    415.39 o
   6   4   9    58339.99    57734.25   2079.22 o
   7   4   9      549.54      367.77    195.18 o
   8   4   9    44470.05    44836.41   1214.19 o
   9   4   9     7774.28     8049.56    535.47 o
  10   4   9    21621.29    20642.54    654.56 o
  11   4   9       84.88     -145.47    168.62 o
  12   4   9    24926.82    22477.44   1395.97 o
  13   4   9     3844.75     3975.28    348.57 o
  14   4   9      557.45      496.29    393.26 o
  15   4   9     4769.82     4537.54    405.50 o
  16   4   9     3363.96     3501.87    416.10 o
  17   4   9     3251.62     3267.36    393.05 o
  18   4   9     4466.11     4140.37    443.02 o
  19   4   9       16.89      224.30    359.22 o
  20   4   9     2052.00     3259.96    640.70 o
 -23   5   9     1665.88     1098.01    440.94 o
 -22   5   9        1.73     -262.34    261.35 o
 -21   5   9      158.67      608.03    293.65 o
 -20   5   9       14.56       68.32    247.01 o
 -19   5   9       72.51      158.48    233.77 o
 -18   5   9      809.29      928.82    257.27 o
 -17   5   9      478.62      205.47    244.59 o
 -16   5   9     2763.54     2238.91    280.25 o
 -15   5   9     1666.79     1728.71    424.17 o
 -14   5   9      330.21      320.51    183.93 o
 -13   5   9     3666.18     3520.53    434.39 o
 -12   5   9     9552.69    10310.38    462.34 o
 -11   5   9     2808.48     2981.35    247.18 o
 -10   5   9     2455.30     3033.00    209.37 o
  -9   5   9     3996.83     3914.89    173.33 o
  -8   5   9     3449.80     3744.08    163.91 o
  -7   5   9    17713.36    16760.88    684.06 o
  -6   5   9      597.62      609.77     90.57 o
  -5   5   9      967.24     1100.25     99.90 o
  -4   5   9       78.34      135.89     79.67 o
  -3   5   9     7817.21     7468.74    250.89 o
  -2   5   9    27440.80    26851.06    710.03 o
  -1   5   9      359.57      444.96     77.51 o
   0   5   9    47304.25    49833.57   1252.86 o
   1   5   9     9447.59     9179.97    297.80 o
   2   5   9    17173.79    17404.03    513.25 o
   3   5   9     9204.80     9452.47    268.05 o
   4   5   9    17281.50    18141.12    419.64 o
   5   5   9    10794.73    10912.21    496.07 o
   6   5   9     5798.62     6371.23    300.77 o
   7   5   9      100.08       18.12     85.65 o
   8   5   9    16096.95    16422.45    538.52 o
   9   5   9     1830.28     2346.12    200.15 o
  10   5   9      521.99      783.39    160.71 o
  11   5   9      164.03      131.73    221.04 o
  12   5   9     1178.65     1104.86    244.12 o
  13   5   9     1641.24      833.12    328.28 o
  14   5   9     6639.84     6051.46    444.50 o
  15   5   9     3673.15     2756.68    557.69 o
  16   5   9     3695.35     3260.63    396.62 o
  17   5   9     1250.35     1501.08    333.54 o
  18   5   9     3667.84     3258.67    418.46 o
  19   5   9      434.54     -156.87    300.80 o
 -22   6   9        1.08      304.80    311.54 o
 -21   6   9      199.40      803.41    323.87 o
 -20   6   9      180.49      128.60    260.09 o
 -19   6   9      323.15      232.91    267.89 o
 -18   6   9     3326.47     3316.95    368.96 o
 -17   6   9     2316.77     2085.33    570.59 o
 -16   6   9      870.36      769.74    235.56 o
 -15   6   9     4387.24     4247.59    345.14 o
 -14   6   9       32.97      206.02    181.05 o
 -13   6   9       49.11      151.12    141.39 o
 -12   6   9     4517.29     4231.72    263.40 o
 -11   6   9     1773.80     1954.17    195.08 o
 -10   6   9    12769.90    12827.89    736.93 o
  -9   6   9    18037.13    17812.53    752.76 o
  -8   6   9    11981.98    12713.81    364.59 o
  -7   6   9     9241.50     8960.28    333.81 o
  -6   6   9    12633.92    14070.28    510.43 o
  -5   6   9     4052.35     3719.90    180.52 o
  -4   6   9     6680.71     6366.93    239.39 o
  -3   6   9      333.41      416.55     89.89 o
  -2   6   9     6367.80     6312.23    235.72 o
  -1   6   9     3271.69     3275.46    163.46 o
   0   6   9    22123.28    22473.84    615.70 o
   1   6   9     3941.35     3995.26    185.92 o
   2   6   9    12169.22    11336.25    546.43 o
   3   6   9     1499.37     1432.92    127.12 o
   4   6   9      711.35      909.08     95.10 o
   5   6   9      527.93      256.76    107.08 o
   6   6   9      506.35      502.73     81.61 o
   7   6   9      403.44      389.94    131.32 o
   8   6   9     3459.27     3367.18    300.77 o
   9   6   9     9441.81     9884.81    664.55 o
  10   6   9     3903.05     4049.73    405.69 o
  11   6   9     2043.47     1843.21    269.84 o
  12   6   9      802.75      940.39    255.06 o
  13   6   9     1729.44     1496.13    284.09 o
  14   6   9      825.64      512.72    253.71 o
  15   6   9     2370.72     2318.71    340.71 o
  16   6   9     1064.26      743.10    302.85 o
  17   6   9     4160.49     4169.91    464.39 o
  18   6   9     3844.70     3286.47    450.85 o
  19   6   9     2563.26     2344.44    419.18 o
 -22   7   9     2417.34     1963.95    404.92 o
 -21   7   9     5485.98     4906.23    495.06 o
 -20   7   9     1531.97     1750.71    346.64 o
 -19   7   9     3226.35     3462.88    527.05 o
 -18   7   9     1063.85      930.11    278.06 o
 -17   7   9     1189.80     1440.55    291.02 o
 -16   7   9      333.28       34.24    315.02 o
 -15   7   9      845.26      872.09    211.56 o
 -14   7   9    16048.89    15527.89    563.26 o
 -13   7   9     4387.58     3997.90    281.89 o
 -12   7   9    27545.35    27071.27    799.58 o
 -11   7   9     3329.71     2830.93    225.55 o
 -10   7   9     4293.27     4069.39    245.85 o
  -9   7   9        1.34      -99.85    146.20 o
  -8   7   9       82.77      -50.51    105.81 o
  -7   7   9      124.94      257.92    114.23 o
  -6   7   9    14809.55    15889.91    581.32 o
  -5   7   9     5614.86     5120.33    278.04 o
  -4   7   9    44286.50    44832.75   1166.98 o
  -3   7   9    18851.48    19035.56    553.18 o
  -2   7   9    21000.95    21505.90    606.27 o
  -1   7   9       10.13       -1.00     91.65 o
   0   7   9     2739.74     2737.03    165.47 o
   1   7   9     9748.56     9794.89    427.24 o
   2   7   9       41.62       27.75     93.75 o
   3   7   9    34621.31    33850.70    901.81 o
   4   7   9    23275.76    23391.88    781.66 o
   5   7   9    27271.99    27805.13    901.90 o
   6   7   9    20293.95    19869.85    533.80 o
   7   7   9     9696.12    10317.05    476.81 o
   8   7   9     4987.83     4879.94    270.35 o
   9   7   9      266.22      258.34    179.27 o
  10   7   9      119.98      309.73    197.92 o
  11   7   9     6206.53     5448.46    467.41 o
  12   7   9     6468.13     6056.64    464.77 o
  13   7   9    10086.66    10546.60    580.23 o
  14   7   9     5609.97     5387.57    518.97 o
  15   7   9     8340.23     8500.64    762.89 o
  16   7   9      427.47      447.54    297.11 o
  17   7   9     2110.85     1766.85    412.39 o
  18   7   9      716.67      179.72    380.03 o
 -21   8   9     1701.82     1740.39    523.51 o
 -20   8   9      756.73      208.93    562.81 o
 -19   8   9     6586.83     6925.90    666.49 o
 -18   8   9      140.82      169.16    258.05 o
 -17   8   9    14977.67    14509.12    611.97 o
 -16   8   9     1143.03     1289.20    241.00 o
 -15   8   9    10127.18    10068.03    698.43 o
 -14   8   9      569.37      618.81    195.59 o
 -13   8   9      696.82      689.73    190.29 o
 -12   8   9      989.31      725.63    180.09 o
 -11   8   9     4098.64     4048.43    278.56 o
 -10   8   9      256.31      134.76    201.07 o
  -9   8   9    35284.17    35929.62   1148.76 o
  -8   8   9       26.37       91.60    150.77 o
  -7   8   9    48736.48    48713.21   1283.78 o
  -6   8   9     2495.60     2325.05    190.69 o
  -5   8   9    29561.75    28971.67    955.76 o
  -4   8   9     9113.86     8544.20    518.98 o
  -3   8   9     4529.85     3974.42    463.65 o
  -2   8   9    36424.46    34046.26    919.49 o
  -1   8   9     1279.14     1312.66    157.79 o
   0   8   9    41853.79    41390.39   1095.71 o
   1   8   9     6869.83     7107.04    288.53 o
   2   8   9    19067.37    17650.70   1050.43 o
   3   8   9     3345.29     3078.91    318.26 o
   4   8   9     2296.15     2685.97    223.98 o
   5   8   9     5036.38     4372.59    287.21 o
   6   8   9    18005.15    18068.47    588.32 o
   7   8   9      279.62      490.76    139.61 o
   8   8   9    47494.63    46655.41   1243.90 o
   9   8   9      807.42      837.45    174.51 o
  10   8   9    42210.05    43328.66   1902.19 o
  11   8   9        4.26     -253.23    168.82 o
  12   8   9    11545.65     9915.14    460.10 o
  13   8   9     2901.07     2759.66    357.22 o
  14   8   9      944.36     1015.47    297.54 o
  15   8   9     4989.32     4577.34    454.37 o
  16   8   9     1321.98     2034.85    382.80 o
  17   8   9     3720.01     4080.36    492.45 o
 -20   9   9       31.95      259.74    291.78 o
 -19   9   9     1509.43     1492.99    322.86 o
 -18   9   9      808.87      780.64    271.73 o
 -17   9   9     2309.46     1920.50    296.76 o
 -16   9   9     3702.40     3513.45    329.82 o
 -15   9   9     2103.46     2075.91    262.31 o
 -14   9   9    11562.44    12637.79    530.55 o
 -13   9   9     1071.04      738.66    210.85 o
 -12   9   9    16495.17    16245.39    667.38 o
 -11   9   9      844.99      871.39    213.46 o
 -10   9   9     8406.67     9782.01    501.92 o
  -9   9   9     3682.68     3328.64    278.56 o
  -8   9   9     1436.96     1342.04    211.06 o
  -7   9   9     2978.79     3403.51    269.27 o
  -6   9   9     4500.45     4400.38    375.40 o
  -5   9   9     5872.08     5714.71    344.06 o
  -4   9   9    12786.73    12782.71    443.65 o
  -3   9   9        1.99      150.83    119.58 o
  -2   9   9    29510.31    28754.00   1815.17 o
  -1   9   9      980.55      909.01    191.33 o
   0   9   9    19260.42    17415.03    831.61 o
   1   9   9    19913.04    21513.14   1357.64 o
   2   9   9    11289.19    11803.07    499.43 o
   3   9   9    14624.62    14415.01    717.65 o
   4   9   9      471.87      305.31    243.39 o
   5   9   9    20602.79    19323.78    936.05 o
   6   9   9      348.37      156.21    166.50 o
   7   9   9     7656.91     7190.98    542.37 o
   8   9   9      427.17      254.72    194.89 o
   9   9   9        0.32      -19.62    152.38 o
  10   9   9      416.90      300.17    166.65 o
  11   9   9     2704.59     2774.71    567.37 o
  12   9   9       58.82      158.96    188.63 o
  13   9   9     9550.57    10408.61    572.50 o
  14   9   9      386.24      457.35    221.38 o
  15   9   9     6843.09     6323.22    643.21 o
  16   9   9     1154.36     2297.43    661.06 o
 -18  10   9     1725.86     1864.09    316.71 o
 -17  10   9     2107.29     2561.45    333.15 o
 -16  10   9     1314.76     1453.29    281.85 o
 -15  10   9     1589.86     1498.14    459.91 o
 -14  10   9       61.47      222.97    233.02 o
 -13  10   9      376.60       58.81    203.63 o
 -12  10   9     1737.26     1095.55    241.44 o
 -11  10   9       38.42      -83.24    178.43 o
 -10  10   9      916.98      740.99    214.65 o
  -9  10   9     1557.71     1759.24    253.29 o
  -8  10   9     9017.39     9231.93    452.09 o
  -7  10   9     7755.05     7482.75    397.62 o
  -6  10   9    11487.35    11724.40    507.04 o
  -5  10   9    11876.42    12000.20    600.41 o
  -4  10   9    17986.21    17814.59    574.87 o
  -3  10   9    17570.69    16372.50    579.86 o
  -2  10   9     4113.58     4151.70    247.39 o
  -1  10   9     9275.62     9346.91    651.11 o
   0  10   9     1018.86     1222.11    168.63 o
   1  10   9       40.24      207.32    136.12 o
   2  10   9      250.50      214.42    136.34 o
   3  10   9       33.50      134.58    165.42 o
   4  10   9     1519.09     1783.90    232.37 o
   5  10   9     1702.16     1976.35    429.55 o
   6  10   9     7073.84     6781.94    511.08 o
   7  10   9     6200.09     5938.75    593.71 o
   8  10   9     9568.47     9626.83    590.00 o
   9  10   9     9446.06     9282.73    510.41 o
  10  10   9     7669.53     7338.48    781.43 o
  11  10   9     7358.07     6963.33    659.09 o
  12  10   9     5898.88     5696.15    597.03 o
  13  10   9     2260.24     2232.62    437.47 o
  14  10   9     1556.51     1909.58    448.83 o
 -17  11   9     1195.45      730.87    307.89 o
 -16  11   9      151.49      174.35    270.62 o
 -15  11   9     6430.30     5497.57    462.15 o
 -14  11   9        4.58      -36.12    239.01 o
 -13  11   9     7882.23     7306.63    489.90 o
 -12  11   9      131.23       52.85    219.84 o
 -11  11   9     4145.28     3838.59    349.26 o
 -10  11   9       38.18      192.27    207.07 o
  -9  11   9     2475.10     2671.74    289.93 o
  -8  11   9     1656.08     1667.93    244.17 o
  -7  11   9      114.31     -174.01    177.33 o
  -6  11   9     1111.77     1279.16    350.80 o
  -5  11   9     2680.45     3068.19    460.85 o
  -4  11   9      936.91     1033.93    196.50 o
  -3  11   9    11617.87    11811.75    454.02 o
  -2  11   9        1.81      -28.53    146.53 o
  -1  11   9     5749.52     5458.24    298.16 o
   0  11   9     3694.33     3184.94    239.68 o
   1  11   9      937.75      956.86    177.11 o
   2  11   9     7045.73     6663.99    393.57 o
   3  11   9       26.98      -77.44    232.01 o
   4  11   9     5712.11     5431.53    755.78 o
   5  11   9      714.02      579.95    316.82 o
   6  11   9     8325.15     7137.02    587.32 o
   7  11   9      413.05      371.98    538.72 o
   8  11   9     2566.46     2977.22    625.54 o
   9  11   9        0.23       39.03    304.15 o
  10  11   9     1078.32     1143.74    386.41 o
  11  11   9      264.94      -32.38    334.73 o
  12  11   9     6125.03     5493.07    700.53 o
  13  11   9       27.38     -144.45    357.93 o
 -15  12   9     1548.76     1273.44    336.12 o
 -14  12   9     1830.29     2213.22    354.42 o
 -13  12   9      330.97      632.34    271.44 o
 -12  12   9       46.13      253.66    246.26 o
 -11  12   9      395.33      152.17    223.24 o
 -10  12   9     1262.67     1276.94    277.78 o
  -9  12   9     1477.06     1614.46    274.42 o
  -8  12   9     2903.84     3176.72    325.76 o
  -7  12   9      774.91      824.90    340.48 o
  -6  12   9     8137.62     8561.81    467.62 o
  -5  12   9      116.12      301.39    195.84 o
  -4  12   9     1918.11     1851.67    350.71 o
  -3  12   9     6199.91     6085.22    408.22 o
  -2  12   9     2729.12     2518.71    301.50 o
  -1  12   9    11363.49    11243.03    550.96 o
   0  12   9     2601.36     3031.76    316.36 o
   1  12   9     7003.44     6114.79   1420.79 o
   2  12   9     3662.51     2810.71    421.96 o
   3  12   9     1434.04     1661.64    840.63 o
   4  12   9      112.03      105.74    267.73 o
   5  12   9       38.56     -128.21    278.52 o
   6  12   9      669.56      913.06    365.29 o
   7  12   9     4175.56     4277.17    641.33 o
   8  12   9     2284.10     2720.94    761.70 o
   9  12   9    13562.03    14519.13   1957.53 o
  10  12   9     1997.20     2469.13    504.91 o
  11  12   9     5372.26     5348.08    637.15 o
 -12  13   9     6198.02     6067.27    652.74 o
 -11  13   9      178.18      241.05    359.58 o
 -10  13   9     1617.08     1715.75    517.01 o
  -9  13   9      158.53     -171.92    300.63 o
  -8  13   9      890.73      801.61    359.07 o
  -7  13   9     1034.60      436.80    420.32 o
  -6  13   9     2153.31     2031.03    406.73 o
  -5  13   9     4595.12     4490.74    489.28 o
  -4  13   9     6031.75     5736.50    523.12 o
  -3  13   9     7431.49     8342.34    607.11 o
  -2  13   9     5645.21     6675.95    446.87 o
  -1  13   9     1442.16     2104.30    305.27 o
   0  13   9     2168.64     2672.51    609.76 o
   1  13   9      522.30      568.09    562.40 o
   2  13   9       61.83       -3.49    445.97 o
   3  13   9     2587.00     2464.55    440.82 o
   4  13   9      128.47     -279.04    374.93 o
   5  13   9     4079.79     4220.80    534.37 o
   6  13   9      460.25      969.41    524.90 o
   7  13   9     2703.68     2402.47    476.31 o
   8  13   9       65.12      290.38    382.05 o
  -9  14   9      857.14     1054.51    391.63 o
  -8  14   9      153.32      106.43    327.57 o
  -7  14   9     2716.78     3186.49    511.09 o
  -6  14   9      805.43      986.49    380.77 o
  -5  14   9     2780.29     2732.54    446.81 o
  -4  14   9     1697.80     2161.44    415.64 o
  -3  14   9     1690.82     1763.26    376.84 o
  -2  14   9     4521.16     4679.79    508.74 o
  -1  14   9      154.65      331.52    473.60 o
   0  14   9     1147.50     1555.50    407.23 o
   1  14   9      905.29     1566.57    722.24 o
   2  14   9       84.01      765.41    432.16 o
   3  14   9      162.47     -289.07    303.39 o
   4  14   9      477.48      317.67    372.17 o
   5  14   9      693.34      439.98    603.84 o
 -24   0  10      270.17      339.41    520.96 o
 -23   0  10     8802.29    10987.45   1112.95 o
 -22   0  10      744.57      674.88    485.44 o
 -21   0  10     6687.92     5683.16    785.38 o
 -20   0  10     7395.43     5517.40    745.92 o
 -19   0  10      564.07      -71.04    355.20 o
 -18   0  10    18506.87    18841.39    872.43 o
 -17   0  10       17.75       22.65    192.01 o
 -16   0  10    53495.71    53585.63   2926.44 o
 -15   0  10     2195.47     2624.90    278.68 o
 -14   0  10    21522.17    21965.77    917.55 o
 -13   0  10      837.75      874.65    194.39 o
 -12   0  10       71.20      -72.73    138.13 o
 -11   0  10     4880.24     4910.04    308.29 o
 -10   0  10    51609.74    53390.16   2683.72 o
  -9   0  10     1719.43     2210.12    288.10 o
  -8   0  10   166525.72   176892.41   8394.51 o
  -7   0  10     2702.37     2667.93    268.37 o
  -5   0  10    26349.57    25713.16   1255.03 o
  -4   0  10    12067.40    11649.54    361.47 o
  -3   0  10    72692.55    76878.59   2693.83 o
  -2   0  10    11417.42     9943.16    411.48 o
  -1   0  10   109884.94   112713.20   3920.37 o
   0   0  10     1982.78     1865.61    140.45 o
   1   0  10   199853.38   197807.34   6825.04 o
   2   0  10    81768.24    85516.27   3017.06 o
   3   0  10    19011.04    19916.63    786.44 o
   4   0  10    10174.26     9773.75    456.42 o
   5   0  10    20063.84    19357.46    787.54 o
   6   0  10       41.03       95.82    134.81 o
   7   0  10    47282.59    43405.07   2452.84 o
   8   0  10      495.65      573.32    176.80 o
   9   0  10    46086.54    49841.74   1893.23 o
  10   0  10      542.36      436.81    195.59 o
  11   0  10    43279.95    43783.28   1723.25 o
  12   0  10      283.52      136.16    210.05 o
  13   0  10    20236.94    18032.15    879.21 o
  14   0  10    35222.45    34163.33   1459.44 o
  15   0  10     2169.01     1489.64    493.33 o
  16   0  10    20170.25    18261.11   1499.72 o
  17   0  10     5219.82     5331.91    903.78 o
  18   0  10     6467.53     7214.46   1069.54 o
  19   0  10     9701.28    12313.52   1405.00 o
  20   0  10     1131.84     1049.81    753.81 o
 -24   1  10      919.74      943.62    607.78 o
 -23   1  10     4150.53     4673.04    696.58 o
 -22   1  10     1594.79     1445.41    399.04 o
 -21   1  10     8666.10     8101.53    651.52 o
 -20   1  10     5911.51     5312.24    523.56 o
 -19   1  10      853.77      927.66    236.93 o
 -18   1  10     1477.88     1304.01    234.65 o
 -17   1  10     1307.23     1225.86    180.79 o
 -16   1  10     2109.17     2070.43    197.81 o
 -15   1  10    16268.02    15105.25    500.93 o
 -14   1  10     9739.87     9683.98    552.25 o
 -13   1  10    87690.98    88199.77   2185.27 o
 -12   1  10       21.19      104.03    106.43 o
 -11   1  10   100569.19   104579.77   2947.60 o
 -10   1  10     4126.74     3546.56    216.40 o
  -9   1  10    24229.49    23688.65    907.92 o
  -8   1  10     6138.89     6168.03    271.73 o
  -7   1  10       46.32        2.63    182.64 o
  -6   1  10    18426.48    17836.46    598.51 o
  -5   1  10    14296.48    15245.60    407.57 o
  -4   1  10    12325.26    12925.47    343.54 o
  -3   1  10    47851.51    48817.15   1227.36 o
  -2   1  10      718.70      757.31    103.15 o
  -1   1  10   102129.00   106597.93   3087.56 o
   0   1  10    33532.38    33321.65    861.16 o
   1   1  10    62883.73    67413.73   1688.61 o
   2   1  10   158094.91   161516.78   3973.93 o
   3   1  10     8147.82     8493.81    288.59 o
   4   1  10    86998.92    86858.71   2182.50 o
   5   1  10     2581.33     2417.13    285.39 o
   6   1  10    96181.88    98087.70   2473.31 o
   7   1  10        0.98       84.07     99.93 o
   8   1  10     6616.39     7135.35    298.99 o
   9   1  10      551.16      575.02    136.16 o
  10   1  10     3822.94     3569.52    231.77 o
  11   1  10     2148.89     1928.68    202.00 o
  12   1  10    16634.45    16003.82   1119.30 o
  13   1  10     1722.88     1923.87    217.25 o
  14   1  10    37483.79    37703.64   1117.69 o
  15   1  10     1221.78     1332.92    283.07 o
  16   1  10    20133.81    20435.79    952.54 o
  17   1  10     8805.23     9809.39   1162.29 o
  18   1  10     3232.86     3571.95    591.45 o
  19   1  10    10020.19    11066.04   1099.14 o
  20   1  10       52.13      -72.39    419.83 o
 -24   2  10        8.12       30.50    359.87 o
 -23   2  10      759.67     1139.68    392.04 o
 -22   2  10      600.17     -292.42    305.11 o
 -21   2  10     1322.23     1211.62    368.37 o
 -20   2  10      987.92      926.99    265.61 o
 -19   2  10      378.18      465.42    227.67 o
 -18   2  10     3215.47     3517.20    320.28 o
 -17   2  10      940.39     1038.53    217.33 o
 -16   2  10     5449.18     5526.26    284.64 o
 -15   2  10       31.38      155.25    229.00 o
 -14   2  10     1388.01     1411.37    167.41 o
 -13   2  10      723.17      819.44    119.07 o
 -12   2  10       21.86       20.61    109.13 o
 -11   2  10     1029.43      909.13    128.83 o
 -10   2  10     2498.29     2847.31    173.23 o
  -9   2  10      196.48      252.28     91.66 o
  -8   2  10    17045.87    17685.20    602.05 o
  -7   2  10     1888.12     2010.65    144.32 o
  -6   2  10     6070.20     5860.16    208.92 o
  -5   2  10    11788.55    11296.92    320.91 o
  -4   2  10     1859.55     2045.92    115.51 o
  -3   2  10     4679.05     4766.23    258.74 o
  -2   2  10     8811.25     8894.29    400.00 o
  -1   2  10     4936.53     4812.88    224.71 o
   0   2  10       95.01      142.63     84.21 o
   1   2  10    36989.86    39457.52   1015.90 o
   2   2  10     9262.26     8936.32    293.03 o
   3   2  10      150.24      178.52     83.36 o
   4   2  10     2356.51     2416.92    155.01 o
   5   2  10    11484.77    10602.54    472.81 o
   6   2  10      498.19      503.00    112.71 o
   7   2  10    11831.37    11044.64    392.42 o
   8   2  10       87.84      -19.65    115.61 o
   9   2  10    11819.14    12058.07    441.23 o
  10   2  10      158.45      183.27    139.90 o
  11   2  10    15782.68    15738.64    700.67 o
  12   2  10       88.36        1.09    154.63 o
  13   2  10     5297.59     4560.96    363.27 o
  14   2  10     3046.78     2826.93    328.43 o
  15   2  10        2.12      -40.14    214.09 o
  16   2  10     1909.61     2084.69    320.92 o
  17   2  10      672.91      454.29    373.85 o
  18   2  10      606.79      186.79    403.66 o
  19   2  10      187.88      453.81    439.29 o
  20   2  10        1.29      284.47    427.57 o
 -24   3  10     1586.30     1758.53    470.04 o
 -23   3  10      427.31      647.96    399.44 o
 -22   3  10     1277.66     1062.54    396.97 o
 -21   3  10       67.43      -37.31    241.16 o
 -20   3  10     2138.93     2238.51    396.10 o
 -19   3  10      299.97       65.85    219.75 o
 -18   3  10      423.61      556.04    215.55 o
 -17   3  10       60.68      -18.05    179.66 o
 -16   3  10      104.82      288.08    179.44 o
 -15   3  10     1811.14     1854.61    241.32 o
 -14   3  10     9019.01     9073.94    360.59 o
 -13   3  10     3995.94     3800.58    316.27 o
 -12   3  10      344.27      522.05    126.83 o
 -11   3  10      496.36      453.95    113.98 o
 -10   3  10    21522.85    20691.88    791.24 o
  -9   3  10      340.30      408.52     98.45 o
  -8   3  10    17228.93    18568.95   1069.54 o
  -7   3  10     9078.25     9546.24    273.54 o
  -6   3  10      110.93       77.94     60.46 o
  -5   3  10     3613.99     3700.32    174.57 o
  -4   3  10     3066.19     3262.18    302.86 o
  -3   3  10      186.55      273.94     49.07 o
  -2   3  10     2600.18     2653.09    196.67 o
  -1   3  10     1357.22     1504.34    160.06 o
   0   3  10      770.48     1037.46    127.56 o
   1   3  10      208.10      153.65     96.12 o
   2   3  10     6294.30     6555.05    252.92 o
   3   3  10     7214.77     6926.25    252.29 o
   4   3  10     4342.99     4292.15    198.88 o
   5   3  10     8251.39     7913.89    300.39 o
   6   3  10       45.68       -9.28     96.88 o
   7   3  10     9171.21    10102.80    371.70 o
   8   3  10      335.17      383.33    133.59 o
   9   3  10       84.07      121.80    114.94 o
  10   3  10      422.94      154.56    124.75 o
  11   3  10     5047.27     4385.77    432.63 o
  12   3  10     2846.21     2995.19    275.71 o
  13   3  10     7958.40     6790.66    443.04 o
  14   3  10      681.72      368.29    239.95 o
  15   3  10     2528.96     2881.07    343.15 o
  16   3  10      337.88      762.63    333.74 o
  17   3  10     1978.32     1750.99    486.82 o
  18   3  10       61.28        0.69    259.65 o
  19   3  10       78.71       50.10    398.36 o
  20   3  10      223.75     -140.20    424.04 o
 -24   4  10       69.22      -82.72    371.04 o
 -23   4  10     3578.38     2508.04    515.04 o
 -22   4  10       37.70     -115.71    257.66 o
 -21   4  10      795.43      985.97    293.28 o
 -20   4  10     2197.59     2061.64    319.08 o
 -19   4  10      145.42      -40.82    223.68 o
 -18   4  10     7981.07     7443.41    573.01 o
 -17   4  10      178.66      201.76    209.01 o
 -16   4  10    10502.19    10377.93    769.82 o
 -15   4  10      210.54      472.01    194.19 o
 -14   4  10     5614.34     5385.08    343.02 o
 -13   4  10      528.85      343.31    171.98 o
 -12   4  10     3985.30     3510.72    294.46 o
 -11   4  10     4105.65     4046.04    207.84 o
 -10   4  10    51064.05    51034.55   1314.61 o
  -9   4  10     1723.12     2075.02    133.09 o
  -8   4  10    46629.81    47065.20   2778.44 o
  -7   4  10       89.84      196.30     72.13 o
  -6   4  10    27510.68    26748.27    711.93 o
  -5   4  10     1830.42     1965.53    116.67 o
  -4   4  10     7594.64     7924.47    259.44 o
  -3   4  10    22979.16    23520.11    627.70 o
  -2   4  10     2092.83     2119.58    154.47 o
  -1   4  10    95477.65    96333.02   2723.18 o
   0   4  10    29679.40    30783.12    922.99 o
   1   4  10    59621.31    62683.33   1802.89 o
   2   4  10    17665.89    16773.78    413.78 o
   3   4  10     7686.20     7673.11    280.31 o
   4   4  10    21019.53    19446.32    563.18 o
   5   4  10     4233.88     4126.91    253.12 o
   6   4  10     3390.09     3402.22    201.51 o
   7   4  10    30352.40    32244.41    905.02 o
   8   4  10     3891.54     4127.56    286.87 o
   9   4  10    33911.06    33746.73   1114.80 o
  10   4  10      837.05      927.31    165.41 o
  11   4  10     8182.65     7689.31    356.09 o
  12   4  10      928.56      586.61    228.79 o
  13   4  10     6871.94     5341.52    398.09 o
  14   4  10     3559.75     4043.67    384.82 o
  15   4  10      538.08      125.67    230.92 o
  16   4  10    10406.74     9175.20    578.31 o
  17   4  10     7123.79     7418.66    542.50 o
  18   4  10     4030.54     4193.72    458.31 o
  19   4  10     6474.93     6943.13    565.88 o
 -23   5  10     4801.12     5451.37    644.75 o
 -22   5  10     1561.55     1162.80    390.35 o
 -21   5  10     5151.97     5139.26    464.97 o
 -20   5  10     3431.25     2946.28    371.43 o
 -19   5  10     4703.66     4065.41    415.90 o
 -18   5  10     3457.16     2961.97    417.21 o
 -17   5  10       48.15       49.35    296.28 o
 -16   5  10       50.00       94.04    236.44 o
 -15   5  10     5459.27     5969.44    383.42 o
 -14   5  10      577.42      655.02    201.05 o
 -13   5  10    56346.78    56425.82   1716.12 o
 -12   5  10     1952.29     2065.53    323.13 o
 -11   5  10    59041.50    56411.46   1691.86 o
 -10   5  10       24.84      113.91     87.81 o
  -9   5  10    18020.46    16681.39    443.85 o
  -8   5  10     5594.49     5775.00    531.41 o
  -7   5  10      148.26      227.48     86.93 o
  -6   5  10    15822.65    15272.94    448.71 o
  -5   5  10    14763.12    14182.59    417.73 o
  -4   5  10    32836.25    33159.48    864.65 o
  -3   5  10    20477.21    19768.37    754.21 o
  -2   5  10     3250.10     2797.93    205.00 o
  -1   5  10    18173.99    17307.80    488.31 o
   0   5  10     6095.87     6286.00    229.52 o
   1   5  10     9460.82     8976.31    297.07 o
   2   5  10    73224.56    77282.66   1920.33 o
   3   5  10     2528.52     2823.77    134.77 o
   4   5  10    80198.78    86136.43   1888.44 o
   5   5  10    10728.69    10448.58    370.19 o
   6   5  10    37149.91    35566.41   1740.85 o
   7   5  10     1358.79     1015.43    364.82 o
   8   5  10     6575.92     6620.65    361.16 o
   9   5  10      165.70      188.40    146.55 o
  10   5  10      996.18      813.65    210.77 o
  11   5  10     8924.97     8157.02    454.11 o
  12   5  10    19695.08    18403.37    842.75 o
  13   5  10     9244.93     9549.69    591.35 o
  14   5  10    26216.37    24390.42   1370.19 o
  15   5  10     1925.62     1158.60    284.52 o
  16   5  10    12796.64    12148.77    669.87 o
  17   5  10     1655.87     1182.81    382.98 o
  18   5  10     2862.88     2840.84    594.24 o
  19   5  10     4890.66     4690.58    680.46 o
 -22   6  10     1150.30      718.33    330.80 o
 -21   6  10     2523.77     2170.96    367.45 o
 -20   6  10     7504.54     6987.20    986.43 o
 -19   6  10      420.57       81.02    258.87 o
 -18   6  10    13559.12    12054.39   1141.71 o
 -17   6  10      249.09      404.07    235.06 o
 -16   6  10    15869.77    15622.01    673.63 o
 -15   6  10       54.04      264.88    213.13 o
 -14   6  10     6911.56     6727.53    322.77 o
 -13   6  10      247.56      279.69    159.23 o
 -12   6  10      257.23      238.34    146.85 o
 -11   6  10      124.67      165.12    140.16 o
 -10   6  10    28392.04    28482.75    792.17 o
  -9   6  10     1621.97     1519.46    131.19 o
  -8   6  10    54441.38    56014.68   2900.78 o
  -7   6  10     1664.80     1691.50    141.27 o
  -6   6  10    69437.91    71235.95   1787.42 o
  -5   6  10    12526.09    12255.95    383.18 o
  -4   6  10    25597.27    25461.01    693.15 o
  -3   6  10    70083.10    72901.07   1820.18 o
  -2   6  10     5248.58     5215.73    213.87 o
  -1   6  10    63421.11    64454.98   1621.76 o
   0   6  10     1075.85     1191.98    116.05 o
   1   6  10    57634.20    60360.32   1522.68 o
   2   6  10     8042.70     7637.47    333.81 o
   3   6  10     4577.84     4952.32    324.70 o
   4   6  10     8074.03     8095.82    272.69 o
   5   6  10     9931.95     9768.09    275.70 o
   6   6  10      579.94      384.70     84.72 o
   7   6  10    45026.56    45815.88   2360.05 o
   8   6  10     3918.94     3530.73    235.33 o
   9   6  10    57695.00    56222.63   1904.48 o
  10   6  10       25.92       75.67    176.48 o
  11   6  10    37523.43    34261.50   1185.10 o
  12   6  10     3996.45     3921.87    364.86 o
  13   6  10     8734.90     8982.91    524.12 o
  14   6  10     8890.78     7311.16    501.68 o
  15   6  10        1.04      -28.56    241.52 o
  16   6  10     9984.40     9540.78    610.15 o
  17   6  10     3930.23     4401.74    483.36 o
  18   6  10     2829.34     2348.20    412.07 o
 -22   7  10      298.86      251.07    302.76 o
 -21   7  10      469.67      351.94    295.05 o
 -20   7  10       81.21     -256.24    268.84 o
 -19   7  10        5.36      -67.56    248.33 o
 -18   7  10     1390.40      946.31    275.50 o
 -17   7  10     1731.85     1185.57    315.02 o
 -16   7  10     1733.48     2191.66    271.85 o
 -15   7  10     4850.46     4244.57    320.91 o
 -14   7  10     4457.99     4579.43    305.03 o
 -13   7  10    12644.34    11921.71    475.44 o
 -12   7  10     3897.72     3465.83    250.36 o
 -11   7  10    25027.04    24397.49    722.77 o
 -10   7  10     8494.85     7896.13    341.78 o
  -9   7  10     7809.37     8243.28    392.34 o
  -8   7  10    15802.98    15209.33    506.15 o
  -7   7  10     3041.64     3210.35    241.34 o
  -6   7  10     5564.71     5370.07    391.16 o
  -5   7  10     1300.33     1564.87    143.25 o
  -4   7  10      434.19      477.79    118.49 o
  -3   7  10     5340.17     5696.94    242.94 o
  -2   7  10     2937.09     3087.73    177.59 o
  -1   7  10    31513.96    31349.25    842.33 o
   0   7  10     4738.49     4947.27    222.48 o
   1   7  10    24327.71    23802.06    668.58 o
   2   7  10    36242.51    34915.72    932.40 o
   3   7  10     9232.07     9231.33    328.29 o
   4   7  10    28039.58    27162.16    759.80 o
   5   7  10    11024.82    11266.45    398.30 o
   7   7  10    10169.37     9935.97    396.14 o
   8   7  10     4935.11     4580.58    262.39 o
   9   7  10     2201.75     1784.06    239.66 o
  10   7  10      955.54     1090.81    293.38 o
  11   7  10       73.02      177.99    222.23 o
  12   7  10     2400.81     2513.41    324.99 o
  13   7  10      843.45     1328.33    280.88 o
  14   7  10     6530.09     7072.13    508.62 o
  15   7  10     1456.07     1719.24    331.89 o
  16   7  10     4028.32     3967.21    448.82 o
  17   7  10     5936.51     6288.42    557.46 o
 -21   8  10      316.68      473.39    321.95 o
 -20   8  10     1848.58     1785.12    355.45 o
 -19   8  10     3579.92     4070.12    474.27 o
 -18   8  10     1150.52     1017.31    267.83 o
 -17   8  10     2345.93     2570.74    316.23 o
 -16   8  10       14.75     -271.57    181.05 o
 -15   8  10     1636.76     1935.00    365.14 o
 -14   8  10      223.09      266.51    173.53 o
 -13   8  10      247.88     -210.40    156.89 o
 -12   8  10     1442.15     1433.94    201.99 o
 -11   8  10      162.57      212.38    176.56 o
 -10   8  10      136.46      406.62    262.30 o
  -9   8  10     4280.97     4051.56    285.64 o
  -8   8  10       47.65       80.60    153.69 o
  -7   8  10     6966.45     7149.81    303.25 o
  -6   8  10     5030.59     4751.71    414.87 o
  -5   8  10    27185.84    27320.67    933.08 o
  -4   8  10    12858.06    11194.07    453.04 o
  -3   8  10      676.16      782.52    136.35 o
  -2   8  10    21991.07    20748.18    611.08 o
  -1   8  10      665.11      797.16    136.18 o
   0   8  10     3138.39     3240.27    195.93 o
   1   8  10      419.46      390.83    148.08 o
   2   8  10     6338.67     5795.19    260.47 o
   3   8  10      480.84      601.29    169.76 o
   4   8  10     2504.23     2554.40    181.95 o
   5   8  10     3054.08     2216.44    582.07 o
   6   8  10     1404.75     1065.66    308.73 o
   7   8  10     1361.02     1438.78    170.19 o
   8   8  10     8073.51     8211.98    351.77 o
   9   8  10     1864.68     1766.61    206.91 o
  10   8  10    12053.88    12128.11    476.36 o
  11   8  10     1580.08     1980.67    235.92 o
  12   8  10     1932.98     1692.81    246.93 o
  13   8  10     3718.08     3371.05    376.63 o
  14   8  10      217.66      317.22    277.42 o
  15   8  10      600.89      612.79    353.54 o
  16   8  10        4.48      366.63    392.69 o
 -20   9  10     2299.80     2277.15    390.78 o
 -19   9  10     1125.53      390.15    343.50 o
 -18   9  10      422.37      648.98    266.08 o
 -17   9  10      680.38      611.18    249.57 o
 -16   9  10      721.19      680.10    224.41 o
 -15   9  10     2065.81     1963.64    261.43 o
 -14   9  10     4482.70     4352.55    330.14 o
 -13   9  10     3903.70     3492.96    355.39 o
 -12   9  10     5333.25     4845.48    500.23 o
 -11   9  10     4484.81     5110.49    436.18 o
 -10   9  10     3016.64     2892.82    275.61 o
  -9   9  10      283.28      267.30    171.80 o
  -8   9  10      831.55      963.14    199.21 o
  -7   9  10     3538.38     3471.64    269.38 o
  -6   9  10      237.96      467.37    140.26 o
  -5   9  10     8229.04     8342.36    417.25 o
  -4   9  10    10748.84    10929.95    489.54 o
  -3   9  10    11188.37    11204.66    408.73 o
  -2   9  10    12991.83    12729.56    446.81 o
  -1   9  10       74.81      149.23    126.84 o
   0   9  10       78.96      124.49    121.85 o
   1   9  10      268.70      277.72    129.04 o
   2   9  10     1454.58     1711.12    171.57 o
   3   9  10     4440.59     4517.45    239.26 o
   4   9  10     5119.37     4758.81    441.53 o
   5   9  10    11799.84    12342.48   1276.74 o
   6   9  10     6222.79     5780.12    642.26 o
   7   9  10     6513.65     5436.87    785.49 o
   8   9  10      424.64      428.82    208.26 o
   9   9  10        2.28      167.32    157.17 o
  10   9  10      666.49      903.84    342.22 o
  11   9  10     7325.27     7661.70    630.43 o
  12   9  10     1510.54     1759.19    389.41 o
  13   9  10     4344.16     4542.64    554.00 o
  14   9  10     1785.65     1456.73    449.92 o
  15   9  10     2626.22     2464.97    564.37 o
 -18  10  10     3258.51     2795.66    357.85 o
 -17  10  10     2193.76     2293.66    395.34 o
 -16  10  10     9178.60     9225.75    566.35 o
 -15  10  10     1353.67     1227.62    300.41 o
 -14  10  10     3764.19     3732.88    517.99 o
 -13  10  10      159.74      207.86    220.60 o
 -12  10  10        4.30     -271.38    182.79 o
 -11  10  10     1065.24     1176.74    241.49 o
 -10  10  10     2304.40     2300.76    266.79 o
  -9  10  10      980.13      829.32    207.57 o
  -8  10  10    15135.51    16033.06    641.46 o
  -7  10  10     2770.47     3181.88    274.65 o
  -6  10  10     5860.60     6047.08    394.22 o
  -5  10  10     1226.38     1477.66    184.29 o
  -4  10  10     3446.92     3028.97    513.85 o
  -3  10  10     4509.56     4336.31    552.81 o
  -2  10  10      643.39      592.13    245.52 o
  -1  10  10    21054.31    20469.08    758.87 o
   0  10  10     2014.17     2189.86    298.65 o
   1  10  10     6264.90     6399.88    368.05 o
   2  10  10     3547.48     3587.03    288.96 o
   3  10  10      684.80      504.79    262.83 o
   4  10  10      796.46     1112.21    307.91 o
   5  10  10      862.65     1350.13    576.21 o
   6  10  10      107.94     -234.77    271.82 o
   7  10  10    12589.48    12803.91   1626.02 o
   8  10  10     6071.81     6313.11    573.58 o
   9  10  10    15854.32    15735.64   1797.70 o
  10  10  10     5284.94     5149.47    556.49 o
  11  10  10     5844.17     5030.05    569.16 o
  12  10  10       17.82      330.63    345.51 o
  13  10  10     1122.71     1120.60    402.38 o
  14  10  10      655.21      563.69    385.60 o
 -17  11  10       12.92      -97.53    269.82 o
 -16  11  10      809.68      804.82    348.91 o
 -15  11  10     2473.61     2506.19    355.99 o
 -14  11  10       35.28     -146.20    310.74 o
 -13  11  10     7656.51     7283.15    520.55 o
 -12  11  10      136.67      165.98    228.89 o
 -11  11  10     7182.67     6913.10    460.80 o
 -10  11  10      953.90      927.11    238.75 o
  -9  11  10     3341.70     3513.45    677.92 o
  -8  11  10     1876.02     2070.73    297.97 o
  -7  11  10      157.16       86.36    184.82 o
  -6  11  10     6325.12     6131.69    370.86 o
  -5  11  10     5928.87     6094.97    365.39 o
  -4  11  10     7197.15     7450.98    610.17 o
  -3  11  10    10647.85    10709.24    525.69 o
  -2  11  10     1476.44     1363.31    238.55 o
  -1  11  10     9084.73     8694.59    494.92 o
   0  11  10      838.56     1106.29    224.61 o
   1  11  10     3800.38     3583.64    304.06 o
   2  11  10     8324.34     7796.11    581.64 o
   3  11  10      523.49      246.37    408.48 o
   4  11  10    12530.97    11577.23   1118.87 o
   5  11  10        3.70       70.07    279.55 o
   6  11  10    12391.85    11521.59    880.10 o
   7  11  10        4.96      -15.42    317.99 o
   8  11  10     3600.92     3147.20    477.11 o
   9  11  10      231.14      453.96    343.22 o
  10  11  10      460.37      794.70    376.47 o
  11  11  10      738.42      404.53    633.44 o
  12  11  10     2700.64     3475.01    555.16 o
 -15  12  10      171.74      138.42    373.65 o
 -14  12  10     1126.66      580.16    377.56 o
 -13  12  10       67.28      -46.40    361.12 o
 -12  12  10        4.05       70.10    338.79 o
 -11  12  10      165.14      246.51    317.81 o
 -10  12  10      218.13      168.43    304.37 o
  -9  12  10     1006.13      695.91    386.77 o
  -8  12  10     5059.49     5349.58    525.11 o
  -7  12  10     4973.05     4260.15    471.73 o
  -6  12  10    12005.13    11003.91    686.44 o
  -5  12  10     6587.46     5896.23    516.84 o
  -4  12  10     9805.32    10175.21    919.57 o
  -3  12  10     7734.85     8138.03    470.20 o
  -2  12  10     3983.79     3676.92    337.13 o
  -1  12  10     5593.08     6210.59    412.75 o
   0  12  10     1284.24      986.54    244.83 o
   1  12  10     1433.02     1827.36    382.44 o
   2  12  10       84.03       99.50    294.83 o
   3  12  10        2.78      101.81    302.78 o
   4  12  10      191.47      -64.02    315.02 o
   5  12  10      856.28      613.13    336.81 o
   6  12  10      789.77      766.67    375.97 o
   7  12  10     8462.35     8157.88    692.27 o
   8  12  10     2406.76     2856.45    592.00 o
   9  12  10     9471.86    10123.49    796.88 o
  10  12  10     2373.02     2882.32    663.04 o
 -12  13  10     2416.76     1857.58    447.74 o
 -11  13  10      837.08      970.96    399.02 o
 -10  13  10     1878.89     2228.17    540.69 o
  -9  13  10     2209.01     2297.22    445.27 o
  -8  13  10     1463.32     1825.14    406.70 o
  -7  13  10     3212.30     3616.95    481.10 o
  -6  13  10        4.10     -110.51    276.28 o
  -5  13  10     1045.48      524.38    659.09 o
  -4  13  10     1604.78     1264.09    344.42 o
  -3  13  10        6.37      276.79    280.94 o
  -2  13  10     3553.84     3303.97    353.89 o
  -1  13  10     2060.30     2099.95    311.09 o
   0  13  10     3896.21     3585.44    479.78 o
   1  13  10     4133.23     4515.36   1596.42 o
   2  13  10     1766.03     1460.04    397.67 o
   3  13  10     5141.15     4674.19    556.70 o
   4  13  10      297.75      599.89    365.58 o
   5  13  10     6410.86     5967.89    622.03 o
   6  13  10     2279.96     1780.28    457.57 o
   7  13  10     5240.23     5228.34    612.74 o
   8  13  10      607.22     1202.42    424.25 o
  -8  14  10        6.06     -427.36    300.23 o
  -7  14  10     8630.78     7808.82    677.64 o
  -6  14  10      773.89       88.36    329.16 o
  -5  14  10     4734.69     4244.25    517.91 o
  -4  14  10     4532.54     3732.08    988.63 o
  -3  14  10     1404.94     1671.57    601.86 o
  -2  14  10     7103.69     7025.02    923.51 o
  -1  14  10      132.69      363.09    501.22 o
   0  14  10     4083.64     3990.90    534.37 o
   1  14  10      708.67      513.47    428.21 o
   2  14  10     1801.89     2081.36    461.55 o
   3  14  10      516.58      474.08    386.43 o
   4  14  10       55.73      481.49    376.74 o
 -24   1  11     1005.89     1256.81    420.40 o
 -23   1  11      227.60      361.76    336.27 o
 -22   1  11     3521.63     3006.18    461.85 o
 -21   1  11     1554.09     1376.38    357.18 o
 -20   1  11     1886.71     1949.13    367.23 o
 -19   1  11     1173.41      832.76    221.81 o
 -18   1  11      259.00       79.66    389.94 o
 -17   1  11     1937.01     1782.08    196.62 o
 -16   1  11     1342.90     1164.94    175.62 o
 -15   1  11      432.57      619.67    156.08 o
 -14   1  11    20385.93    20520.31    614.71 o
 -13   1  11        7.78      159.19    120.05 o
 -12   1  11    33686.13    33392.17   1038.88 o
 -11   1  11       76.02       99.24    170.37 o
 -10   1  11    14764.80    14419.00    743.71 o
  -9   1  11       60.27       96.20     99.20 o
  -8   1  11    13102.57    13566.58   1247.14 o
  -7   1  11    10440.87    10544.85    381.46 o
  -6   1  11     2733.39     3055.69    218.84 o
  -5   1  11     9423.96     9109.84    267.52 o
  -4   1  11     5174.98     5033.91    163.10 o
  -3   1  11    19600.65    18937.77    514.52 o
  -2   1  11    12367.08    12515.27    442.31 o
  -1   1  11       22.57       69.44     59.81 o
   0   1  11    16973.98    17005.66    474.00 o
   1   1  11     7278.93     6982.28    241.66 o
   2   1  11     5597.91     5263.26    341.79 o
   3   1  11    76163.30    75734.20   1913.69 o
   4   1  11      123.04      195.63     86.66 o
   5   1  11    13607.75    12213.22    402.33 o
   6   1  11       52.27       43.44     99.12 o
   7   1  11    15395.85    16229.90    551.42 o
   8   1  11      788.57      778.63    143.68 o
   9   1  11      902.43     1234.10    168.69 o
  10   1  11     6697.12     7314.51    338.25 o
  11   1  11     1531.32     1462.04    195.03 o
  12   1  11    14372.65    15271.59    553.84 o
  13   1  11     8353.14     7906.53    465.24 o
  14   1  11     8230.67     8580.43    415.71 o
  15   1  11    10256.30    10811.95   1048.81 o
  16   1  11        0.83     -166.34    241.48 o
  17   1  11     4416.97     5554.22    745.92 o
  18   1  11     1715.94     2515.73    553.25 o
  19   1  11       63.55      152.54    419.99 o
  20   1  11     1664.34     1379.59    545.61 o
 -24   2  11     5483.93     6651.40    676.64 o
 -23   2  11      472.33     1267.72    406.04 o
 -22   2  11     6262.25     6578.92    613.48 o
 -21   2  11      821.43      668.12    337.44 o
 -20   2  11     1744.47     2067.95    296.01 o
 -19   2  11    11773.36    10279.25    527.68 o
 -18   2  11      118.44      -76.11    181.13 o
 -17   2  11    30602.09    30035.66   1024.74 o
 -16   2  11      195.43      104.09    144.83 o
 -15   2  11    25685.08    25263.79    742.89 o
 -14   2  11        2.33       -5.26    108.31 o
 -13   2  11     7058.73     7179.73    316.95 o
 -12   2  11     1151.13     1393.71    156.11 o
 -11   2  11    17178.91    17654.28    540.97 o
 -10   2  11     5718.79     5814.46    306.47 o
  -9   2  11    68256.59    69704.89   1826.29 o
  -8   2  11     7403.98     6727.29    692.50 o
  -7   2  11    70671.31    74514.54   1803.58 o
  -6   2  11      670.73      800.61     86.23 o
  -5   2  11    43476.70    45255.44   1107.48 o
  -4   2  11     9593.32     8453.24    295.86 o
  -3   2  11    21537.13    21417.85   1274.77 o
  -2   2  11    87356.85    87545.52   3085.42 o
  -1   2  11      424.03      539.72    102.08 o
   0   2  11   188941.69   190833.92   5463.02 o
   1   2  11     7315.45     6889.27    240.68 o
   2   2  11    68160.91    70636.09   1784.17 o
   3   2  11    28410.94    29512.89    803.91 o
   4   2  11      240.78      333.81     99.58 o
   5   2  11       15.20       74.13     93.80 o
   6   2  11    10864.06     9655.44    359.10 o
   7   2  11       76.14       43.05    146.97 o
   8   2  11    39206.00    39630.29   1099.66 o
   9   2  11     2374.11     2324.67    205.35 o
  10   2  11    50215.28    50612.24   1387.20 o
  11   2  11      135.12      -70.91    149.43 o
  12   2  11    27754.93    26975.13    839.61 o
  13   2  11     6771.59     7499.32    465.80 o
  14   2  11     5232.21     5458.88    479.23 o
  15   2  11    24103.15    23902.07    961.26 o
  16   2  11     1563.21     1596.30    310.77 o
  17   2  11    10031.51    10154.49    686.56 o
  18   2  11     5805.83     7051.41    741.32 o
  19   2  11     3243.93     3266.02    617.34 o
 -24   3  11     4194.17     3771.63    555.13 o
 -23   3  11      155.83      -36.09    332.72 o
 -22   3  11     9171.61     9879.70   1235.30 o
 -21   3  11      607.12      329.34    244.31 o
 -20   3  11     7001.39     6520.45    454.09 o
 -19   3  11     1230.35      604.99    244.49 o
 -18   3  11     2202.09     2633.32    302.65 o
 -17   3  11      684.36      479.57    201.03 o
 -16   3  11     4448.67     4096.20    389.67 o
 -15   3  11      784.52      713.67    159.79 o
 -14   3  11    32059.42    30810.14   2269.14 o
 -13   3  11       56.02       28.83    149.76 o
 -12   3  11    95803.41    98166.60   2941.67 o
 -11   3  11      554.86      374.12    122.62 o
 -10   3  11    82100.95    83344.52   2623.80 o
  -9   3  11     4575.90     3898.18    294.21 o
  -8   3  11     4610.70     4407.00    180.11 o
  -7   3  11    29015.05    28917.17    678.60 o
  -6   3  11      817.81      897.96     89.01 o
  -5   3  11    37741.94    38277.69   1123.57 o
  -4   3  11    26810.28    27506.99    820.12 o
  -3   3  11    30674.46    28580.93   1083.58 o
  -2   3  11    38549.43    40254.28   1533.27 o
  -1   3  11     6746.70     7307.02    373.65 o
   0   3  11    36425.96    38022.23   1175.15 o
   1   3  11    43021.73    44689.70   1363.87 o
   2   3  11     5100.61     5180.76    204.65 o
   3   3  11   147295.06   149956.44   3707.63 o
   4   3  11      492.83      374.54    101.09 o
   5   3  11   127113.27   130062.76   3247.53 o
   6   3  11      669.84      571.75    126.44 o
   7   3  11    27336.86    26850.34    779.46 o
   8   3  11      146.00       86.24    130.27 o
   9   3  11     5719.70     5359.37    286.20 o
  10   3  11     6414.95     6101.83    315.62 o
  11   3  11     8793.94     8209.32    452.90 o
  12   3  11     7395.09     6280.23    579.80 o
  13   3  11    28688.29    27218.63   1017.46 o
  14   3  11     9266.80     8519.62    513.98 o
  15   3  11    30505.87    29692.54   1844.19 o
  16   3  11     2385.16     2205.34    349.39 o
  17   3  11     8921.07     7857.12    548.41 o
  18   3  11     8899.48     9644.56    625.53 o
  19   3  11     1339.72      995.70    454.01 o
 -24   4  11     1335.72     1311.10    434.13 o
 -23   4  11       28.75      304.37    688.69 o
 -22   4  11     2520.85     2559.84    376.71 o
 -21   4  11     1122.25      800.97    288.20 o
 -20   4  11     1202.61     1219.08    282.98 o
 -19   4  11    10337.63    10514.62    559.24 o
 -18   4  11      509.84      171.72    334.43 o
 -17   4  11    15619.32    14955.76    716.75 o
 -16   4  11      169.20      158.80    182.69 o
 -15   4  11    12849.31    13854.47    946.56 o
 -14   4  11      401.99      134.24    175.12 o
 -13   4  11    10870.75    10814.33    475.71 o
 -12   4  11       63.04       51.82    146.62 o
 -11   4  11      243.83      342.81    113.67 o
 -10   4  11     9716.95     9057.76    343.59 o
  -9   4  11    39264.43    40046.13   1434.50 o
  -8   4  11      202.05      314.41     84.37 o
  -7   4  11    22833.48    22173.78    540.40 o
  -6   4  11     2682.48     2935.71    149.76 o
  -5   4  11    42771.92    43656.02   1118.27 o
  -4   4  11    16007.26    16058.12    454.93 o
  -3   4  11    19222.03    18621.28    582.54 o
  -2   4  11    23628.72    22869.68    695.94 o
  -1   4  11    18261.78    19541.21    609.04 o
   0   4  11    86249.45    88124.07   2502.82 o
   1   4  11      222.05      222.40     77.07 o
   2   4  11    23862.68    22909.22    545.39 o
   3   4  11      395.57      457.12    118.86 o
   4   4  11       15.05      164.88    112.54 o
   5   4  11     1290.36     1438.68    143.38 o
   6   4  11     8545.14     8060.74    454.01 o
   7   4  11     3527.41     3755.99    253.71 o
   8   4  11    17869.32    16492.00    545.06 o
   9   4  11      124.05      206.31    190.26 o
  10   4  11    52164.75    47869.23   1404.18 o
  11   4  11     2077.60     2101.95    216.62 o
  12   4  11    14161.83    13465.69    619.87 o
  13   4  11     7289.91     6680.81    450.22 o
  14   4  11     7171.44     7511.45   1034.65 o
  15   4  11    12477.42    12179.25    893.97 o
  16   4  11      126.90     -365.44    243.63 o
  17   4  11     6287.61     5360.64    484.38 o
  18   4  11      560.47      345.32    302.82 o
  19   4  11     1280.08     1060.52    351.35 o
 -23   5  11      751.29     1105.58    344.26 o
 -22   5  11      528.56      652.37    308.98 o
 -21   5  11      386.82      670.15    294.54 o
 -20   5  11       26.83      115.94    255.50 o
 -19   5  11       11.76     -287.45    218.71 o
 -18   5  11       23.01      -39.79    213.65 o
 -17   5  11     1766.99     1518.64    263.40 o
 -16   5  11      348.07      407.19    199.35 o
 -15   5  11     6210.69     5929.98    651.66 o
 -14   5  11     3324.44     3067.80    289.15 o
 -13   5  11     9017.14     9646.17    507.77 o
 -12   5  11    15026.97    14710.36    606.46 o
 -11   5  11    15325.73    14797.14    484.89 o
 -10   5  11     1116.50     1053.22    121.62 o
  -9   5  11    20829.15    21002.65    942.65 o
  -8   5  11     9861.40     9521.51    292.53 o
  -7   5  11     4723.47     4457.38    204.03 o
  -6   5  11     1266.78     1584.64    123.04 o
  -5   5  11     1215.37     1340.44    183.43 o
  -4   5  11     1047.22      896.11     94.88 o
  -3   5  11      608.47      638.70    106.91 o
  -2   5  11     8672.56     8969.20    324.70 o
  -1   5  11     6377.03     6647.81    241.91 o
   0   5  11    25803.01    25827.82    697.75 o
   1   5  11     2907.92     2983.17    283.12 o
   2   5  11    19353.68    18954.67    635.60 o
   3   5  11    29006.08    29970.76    710.65 o
   4   5  11     3542.19     3581.14    162.93 o
   5   5  11     9892.56     9629.25    359.33 o
   6   5  11    30797.12    29324.00   1010.43 o
   7   5  11     6683.20     6563.72    298.72 o
   8   5  11     7384.75     7325.58    388.46 o
   9   5  11     3841.74     3667.79    281.80 o
  10   5  11     2853.84     2502.63    336.09 o
  11   5  11       85.96       23.18    195.53 o
  12   5  11     3200.84     3460.12    624.86 o
  13   5  11     1005.43     1155.57    275.54 o
  14   5  11      803.93      969.27    318.52 o
  15   5  11      654.13      330.99    268.39 o
  16   5  11     4175.41     3722.88    437.49 o
  17   5  11      172.83     -188.34    271.42 o
  18   5  11     2881.12     3966.75    470.79 o
 -22   6  11      280.38      180.34    308.19 o
 -21   6  11      250.93       -3.76    268.13 o
 -20   6  11       36.59     -231.86    253.18 o
 -19   6  11       49.43       56.96    245.53 o
 -18   6  11      829.45      677.75    272.43 o
 -17   6  11     1371.03      854.54    250.84 o
 -16   6  11     2515.39     2529.07    307.56 o
 -15   6  11     3128.73     3038.99    384.00 o
 -14   6  11     2421.39     2698.29    252.01 o
 -13   6  11     1219.08     1192.63    193.07 o
 -12   6  11      192.75      192.16    147.15 o
 -11   6  11     6848.82     6582.96    312.51 o
 -10   6  11      708.29      464.29    142.31 o
  -9   6  11     8894.83     8141.93    482.79 o
  -8   6  11     5188.39     5447.85    243.59 o
  -7   6  11     6788.82     6996.52    278.19 o
  -6   6  11    12706.73    13652.71    423.73 o
  -5   6  11     2111.37     2054.87    154.94 o
  -4   6  11      238.92      262.45     90.27 o
  -3   6  11     6563.88     6392.03    244.76 o
  -2   6  11     3634.13     3627.33    257.48 o
  -1   6  11    14172.21    14455.33    437.47 o
   0   6  11     5769.58     5548.43    230.33 o
   1   6  11    12037.20    12358.45    390.59 o
   2   6  11     5137.34     5236.86    225.73 o
   3   6  11    20596.03    21927.54   1302.39 o
   4   6  11     1776.13     1744.97    114.70 o
   5   6  11     7219.99     7301.70    245.27 o
   6   6  11     4895.69     5338.50    199.74 o
   7   6  11     3311.54     3113.32    346.84 o
   8   6  11     2290.20     2941.78    224.34 o
   9   6  11     6315.21     6199.69    380.91 o
  10   6  11      835.40      659.33    215.49 o
  11   6  11     3426.11     3556.87    385.34 o
  12   6  11      565.96      707.00    295.68 o
  13   6  11       15.62      154.43    231.96 o
  14   6  11       35.07     -248.74    233.92 o
  15   6  11      138.78     -119.66    243.92 o
  16   6  11     2080.93     2341.42    392.65 o
  17   6  11      930.05      897.01    336.47 o
  18   6  11     3284.76     3733.95    539.64 o
 -22   7  11     1700.55     1930.92    468.15 o
 -21   7  11     2040.60     1917.27    367.27 o
 -20   7  11     4013.74     4352.50    448.10 o
 -19   7  11     2121.94     2465.28    309.35 o
 -18   7  11     1503.49     1346.36    272.50 o
 -17   7  11       20.73       14.79    205.81 o
 -16   7  11      693.87      520.52    213.74 o
 -15   7  11      790.70      851.57    217.74 o
 -14   7  11    15386.15    15058.49    552.83 o
 -13   7  11     2473.90     2503.10    241.03 o
 -12   7  11    19833.67    17901.04    590.48 o
 -11   7  11     1274.87     1320.16    183.93 o
 -10   7  11    12345.47    12233.69    777.46 o
  -9   7  11        2.67       79.16    135.63 o
  -8   7  11      958.87      675.22    304.19 o
  -7   7  11     3796.51     3590.47    283.68 o
  -6   7  11     3932.25     3786.17    291.66 o
  -5   7  11    20214.84    19658.12    690.44 o
  -4   7  11    10657.17    10617.47    420.97 o
  -3   7  11    27868.84    27835.41    763.72 o
  -2   7  11     9397.86     9324.40    330.48 o
  -1   7  11     4615.17     4422.66    213.11 o
   0   7  11     1913.13     2151.50    155.38 o
   1   7  11     4689.34     4478.25    215.03 o
   2   7  11       31.69      120.43    116.76 o
   3   7  11    33197.04    33495.76   1059.12 o
   4   7  11     2039.84     2333.71    178.51 o
   5   7  11    31647.83    32794.39    723.69 o
   6   7  11     3580.67     3334.53    187.52 o
   7   7  11    10385.05    10878.01   1104.44 o
   8   7  11      124.83      -11.57    122.11 o
   9   7  11      735.70      996.41    233.00 o
  10   7  11     9124.13     8452.17    466.40 o
  11   7  11     3429.86     3147.86    332.33 o
  12   7  11    13631.21    13018.33    638.68 o
  13   7  11     6836.99     6564.95    472.69 o
  14   7  11     5478.47     5614.69    570.84 o
  15   7  11     8857.47     8017.57    672.86 o
  16   7  11      884.12      567.63    375.34 o
  17   7  11     4339.38     4252.36    795.25 o
 -21   8  11     1342.68     1447.11    406.73 o
 -20   8  11      705.85      874.43    310.75 o
 -19   8  11     4942.36     5163.82    761.05 o
 -18   8  11       12.75     -257.79    228.76 o
 -17   8  11    14707.46    14223.28    602.01 o
 -16   8  11      282.10      335.53    202.54 o
 -15   8  11    16731.95    18666.91    667.49 o
 -14   8  11        2.23      207.23    182.98 o
 -13   8  11     5429.00     5444.51    328.38 o
 -12   8  11      748.17      487.92    195.01 o
 -11   8  11      928.74     1198.20    220.62 o
 -10   8  11      514.99      431.87    168.26 o
  -9   8  11    18062.28    18265.61    680.51 o
  -8   8  11     2044.23     1611.04    291.54 o
  -7   8  11    36484.80    33897.59    966.16 o
  -6   8  11      734.44      802.76    149.68 o
  -5   8  11    40060.11    40659.08   1087.29 o
  -4   8  11     8521.88     7975.38    314.44 o
  -3   8  11     4005.73     3698.00    211.66 o
  -2   8  11    34842.91    34740.15    946.15 o
  -1   8  11      579.60      571.61    128.96 o
   0   8  11    42194.69    42455.96   1124.68 o
   1   8  11      482.65      634.10    129.60 o
   2   8  11    12958.85    12844.10    433.03 o
   3   8  11     8474.64     7219.59    706.36 o
   4   8  11       28.32      131.16    113.94 o
   5   8  11     1545.81     1616.20    181.73 o
   6   8  11    11019.70    10345.59    471.62 o
   7   8  11      482.42       17.41    250.08 o
   8   8  11    29842.09    27651.96   1502.16 o
   9   8  11     1490.28     1493.42    195.10 o
  10   8  11    25007.78    22731.13   1710.87 o
  11   8  11       18.08      124.88    299.91 o
  12   8  11    10524.46    10042.82    864.31 o
  13   8  11     1854.30     1406.33    461.76 o
  14   8  11     1356.65     2329.71    452.97 o
  15   8  11     6454.12     6815.94    704.48 o
  16   8  11     1863.85     1464.29    481.49 o
 -20   9  11     1485.70     1099.56    332.23 o
 -19   9  11      421.03      440.62    287.23 o
 -18   9  11      388.34      703.61    266.87 o
 -17   9  11      415.13      444.36    234.16 o
 -16   9  11     1168.20      835.56    244.44 o
 -15   9  11     1130.16      965.87    238.12 o
 -14   9  11     5273.47     5565.42    576.59 o
 -13   9  11     1391.08     1055.87    243.35 o
 -12   9  11    15604.94    16154.73    933.29 o
 -11   9  11     3011.46     3060.04    332.69 o
 -10   9  11    18746.29    17678.29    688.16 o
  -9   9  11     5389.10     5603.12    442.53 o
  -8   9  11     4178.21     4258.63    299.04 o
  -7   9  11    13658.58    13158.10   1002.45 o
  -6   9  11     2124.86     1927.03    243.55 o
  -5   9  11     9098.48     9437.02    371.00 o
  -4   9  11     1173.73     1356.06    174.88 o
  -3   9  11     3686.34     3773.95    227.24 o
  -2   9  11    10956.06    11129.14    407.93 o
  -1   9  11       36.14      -80.06    121.95 o
   0   9  11     6603.62     6663.31    296.98 o
   1   9  11     9051.82     8904.84    583.67 o
   2   9  11     2765.91     2628.03    262.22 o
   3   9  11    23398.64    20923.48   2146.43 o
   4   9  11     6866.74     6067.05    482.19 o
   5   9  11    35812.34    37718.90   1399.80 o
   6   9  11     2640.61     3243.21    670.93 o
   7   9  11    17623.79    17852.80    934.27 o
   8   9  11     2898.48     2884.30    419.99 o
   9   9  11     4288.14     4186.40    495.06 o
  10   9  11     2107.39     1997.30    390.72 o
  11   9  11      207.01      454.15    412.42 o
  12   9  11      424.37      462.26    317.22 o
  13   9  11     2711.68     2778.41    584.10 o
  14   9  11       36.95      249.78    364.02 o
  15   9  11     3121.94     3281.85    543.84 o
 -18  10  11     3431.75     3632.41    386.97 o
 -17  10  11     2717.96     3498.03    358.75 o
 -16  10  11     1794.19     1812.24    463.08 o
 -15  10  11     2392.79     2692.16    347.85 o
 -14  10  11      118.43      293.17    294.62 o
 -13  10  11     1262.11     1273.34    339.87 o
 -12  10  11      256.56      462.48    206.11 o
 -11  10  11       10.46      177.28    197.96 o
 -10  10  11     1357.64     1510.94    241.80 o
  -9  10  11     1385.12     1813.79    249.32 o
  -8  10  11     7010.58     6042.13    578.56 o
  -7  10  11     5299.19     5562.90    577.23 o
  -6  10  11    10490.60    11180.84    970.87 o
  -5  10  11    14122.19    14849.69    667.55 o
  -4  10  11    14406.87    14181.93    598.57 o
  -3  10  11    14917.23    14417.56    604.81 o
  -2  10  11     7711.78     7436.73    487.74 o
  -1  10  11     9448.90     9835.22    575.86 o
   0  10  11     2622.67     2065.03    252.32 o
   1  10  11     2117.44     2738.21    524.47 o
   2  10  11      515.83      634.34    197.94 o
   3  10  11      192.69        9.43    254.08 o
   4  10  11      235.42      -42.56    432.16 o
   5  10  11       17.97     -251.28    249.19 o
   6  10  11     3550.14     3596.49    459.22 o
   7  10  11     5207.04     5367.76    704.48 o
   8  10  11     6756.44     6059.73    712.37 o
   9  10  11     9359.39     9139.71   1148.47 o
  10  10  11     7768.76     8105.31    679.54 o
  11  10  11     7239.24     6795.11   1170.18 o
  12  10  11     7204.15     6676.92    872.21 o
  13  10  11     1932.44     2102.32    473.09 o
 -17  11  11       72.73     -172.57    374.76 o
 -16  11  11        2.37      563.16    447.94 o
 -15  11  11     1442.33      604.85    388.69 o
 -14  11  11      419.08      760.03    368.85 o
 -13  11  11     2888.88     2728.72    499.25 o
 -12  11  11      150.56       22.89    303.89 o
 -11  11  11     4786.10     4103.49    538.72 o
 -10  11  11      735.55     1474.33    363.54 o
  -9  11  11     5750.78     4604.41    482.13 o
  -8  11  11     3325.52     2989.45    404.43 o
  -7  11  11     2098.01     2104.22    364.02 o
  -6  11  11     7610.99     7369.13    553.47 o
  -5  11  11      232.79      -40.39    248.28 o
  -4  11  11     4880.83     4444.90    451.40 o
  -3  11  11     4304.13     3774.65    325.57 o
  -2  11  11      163.05      374.64    197.46 o
  -1  11  11     1901.00     1596.71    246.94 o
   0  11  11      772.32      864.87    227.97 o
   1  11  11      390.37      173.56    244.67 o
   2  11  11     2621.21     2172.75    379.41 o
   3  11  11      209.06      460.76    304.03 o
   4  11  11     9317.95     8529.49   1158.34 o
   5  11  11       74.30     -145.78    265.07 o
   6  11  11    13759.93    13779.44    849.50 o
   7  11  11      249.25     -208.81    386.77 o
   8  11  11     3611.09     3629.50    496.71 o
   9  11  11      784.26      892.39    475.57 o
  10  11  11       33.81      -88.83    353.89 o
  11  11  11      754.26      234.59    909.70 o
  12  11  11      794.76      986.31    415.99 o
 -15  12  11     1476.72     1158.89    449.92 o
 -14  12  11      695.89      409.16    392.09 o
 -13  12  11      236.68      131.28    354.65 o
 -12  12  11      109.89     -178.45    316.34 o
 -11  12  11      224.55      393.34    343.63 o
 -10  12  11     1408.87     1732.41    402.38 o
  -9  12  11     1731.93     1886.76    406.78 o
  -8  12  11     7974.69     7219.19    897.86 o
  -7  12  11     2404.84     2326.98    408.41 o
  -6  12  11     7495.52     6770.01    563.95 o
  -5  12  11      307.75      195.26    335.46 o
  -4  12  11     1039.52      472.91    291.12 o
  -3  12  11     2577.46     2728.27    315.25 o
  -2  12  11      410.76      599.95    225.28 o
  -1  12  11     3445.16     3429.91    341.92 o
   0  12  11     3084.81     3208.78    518.18 o
   1  12  11     2156.95     1675.65    807.09 o
   2  12  11     2882.70     2554.82    417.20 o
   3  12  11     1130.71      928.57    351.72 o
   4  12  11       99.32      424.82    326.44 o
   5  12  11        2.40     -267.66    465.70 o
   6  12  11      753.61      768.26    353.89 o
   7  12  11     6084.12     6373.36    644.36 o
   8  12  11     3040.92     3849.20    546.89 o
   9  12  11     9952.73    10884.30   1353.70 o
  10  12  11     1421.48     2072.81    854.45 o
 -12  13  11     1898.42     1625.50    457.23 o
 -11  13  11       46.52      -98.24    330.34 o
 -10  13  11      949.66      425.01    358.38 o
  -9  13  11       29.06     -361.23    295.66 o
  -8  13  11      331.28      201.74    316.90 o
  -7  13  11     1320.61     1080.42    361.73 o
  -6  13  11     2596.25     2594.97    429.07 o
  -5  13  11     4619.43     4336.75    498.47 o
  -4  13  11     5002.90     5825.56    592.00 o
  -3  13  11     3316.68     3557.33    455.81 o
  -2  13  11     4717.46     4466.17    439.41 o
  -1  13  11       38.04      356.68    316.00 o
   0  13  11     1276.60     1479.10    371.43 o
   1  13  11     1176.71      642.34    350.22 o
   2  13  11        3.59      230.16    324.89 o
   3  13  11     3440.24     4049.87    537.16 o
   4  13  11      676.21      410.45    341.60 o
   5  13  11     6521.12     6508.04    652.58 o
   6  13  11     2908.64     2863.25    490.41 o
   7  13  11     2475.69     2316.13    485.83 o
  -8  14  11       74.09      136.89    350.71 o
  -7  14  11     3768.29     3274.29    512.92 o
  -6  14  11      205.30      337.40    501.22 o
  -5  14  11     6237.94     6292.88    608.85 o
  -4  14  11      887.33      612.76    338.27 o
  -3  14  11     1486.72     1720.32    394.28 o
  -2  14  11     1989.65     2494.28    686.72 o
  -1  14  11      483.26      753.81    580.16 o
   0  14  11     3593.14     2980.79    603.84 o
   1  14  11      293.22      -90.10    334.85 o
   2  14  11     1015.06      821.08    574.24 o
   3  14  11        4.11      106.32    365.55 o
 -24   0  12     2706.10     3228.35    710.40 o
 -23   0  12     8722.45     7794.62    939.30 o
 -22   0  12      159.08     -185.49    394.66 o
 -21   0  12     1512.46     1049.81    489.38 o
 -20   0  12     4317.56     4203.17    643.30 o
 -19   0  12     1244.93     1018.23    390.72 o
 -18   0  12    18901.97    18103.43    840.87 o
 -17   0  12     3629.75     2935.37    320.81 o
 -16   0  12    33202.35    31529.60   1255.36 o
 -15   0  12       16.27       74.41    189.21 o
 -14   0  12    36326.58    38903.76   1933.85 o
 -13   0  12     3703.79     3758.47    309.73 o
 -12   0  12     2116.50     2028.57    339.41 o
 -11   0  12    17232.70    17041.60   1018.23 o
 -10   0  12    18680.86    18782.07   1085.33 o
  -9   0  12    25449.39    25937.33   1385.27 o
  -8   0  12    28069.82    25668.96   1349.75 o
  -7   0  12     6317.29     6468.54    544.64 o
  -6   0  12    15395.89    14826.51    741.97 o
  -5   0  12      176.71      282.74     71.52 o
  -4   0  12    77241.35    77254.23   2735.29 o
  -3   0  12   102570.55   110741.08   3856.76 o
  -2   0  12     2921.62     2620.74    174.64 o
  -1   0  12   262453.22   266830.47   9210.15 o
   0   0  12       68.61       15.35     93.23 o
   1   0  12   176915.94   178786.30   6205.61 o
   2   0  12     9329.12     9259.67    440.65 o
   3   0  12    60480.17    59003.01   2136.20 o
   4   0  12     1744.94     1622.38    321.65 o
   5   0  12      163.22      407.08    151.15 o
   6   0  12     3627.65     4131.78    313.20 o
   7   0  12    25520.30    25696.64   1195.83 o
   8   0  12     1729.94     1851.57    394.66 o
   9   0  12    59610.76    65740.17   2463.78 o
  10   0  12     2496.94     2608.15    388.74 o
  11   0  12    73474.84    72549.87   7838.03 o
  12   0  12     4451.35     4183.30    406.80 o
  13   0  12    23043.03    23784.71   1104.86 o
  14   0  12    18455.51    18723.50    958.60 o
  15   0  12      432.50      416.17    275.16 o
  16   0  12    23338.46    25325.60   1850.97 o
  17   0  12     1053.05      998.50    639.36 o
  18   0  12    10296.37     9566.66   1235.30 o
  19   0  12     3607.20     6579.05   1136.63 o
 -24   1  12      103.32        3.95    621.60 o
 -23   1  12     5013.06     4630.30    553.95 o
 -22   1  12       56.01      -88.46    279.03 o
 -21   1  12     4926.91     4831.44    511.63 o
 -20   1  12      582.93      463.47    279.03 o
 -19   1  12     6066.11     6543.71    413.48 o
 -18   1  12       81.14      -87.84    181.52 o
 -17   1  12       44.14      124.39    145.40 o
 -16   1  12      324.34      212.36    149.62 o
 -15   1  12    22880.39    22324.76    671.96 o
 -14   1  12      166.87      159.38    132.45 o
 -13   1  12    52440.61    54579.22   1628.42 o
 -12   1  12      346.34      527.03    151.14 o
 -11   1  12    73299.38    76797.66   2205.31 o
 -10   1  12      751.95     1039.54    146.78 o
  -9   1  12    66365.12    66988.10   1955.32 o
  -8   1  12    14893.17    15215.27    661.52 o
  -7   1  12     2636.06     3533.52    240.30 o
  -6   1  12    37284.68    37729.25    939.52 o
  -5   1  12     3460.39     3795.38    153.74 o
  -4   1  12    43566.98    42789.48   1096.87 o
  -3   1  12    20319.37    20345.67    551.87 o
  -2   1  12    12161.75    11644.43    421.47 o
  -1   1  12    34920.49    35648.63    923.01 o
   0   1  12     9608.66     9803.76    307.00 o
   1   1  12    14100.67    13359.18    398.66 o
   2   1  12    51420.44    50524.54   1299.68 o
   3   1  12      756.15      841.11    107.44 o
   4   1  12   118447.03   118570.66   2960.02 o
   5   1  12      125.64      233.47    101.73 o
   6   1  12    32324.28    31931.76    891.34 o
   7   1  12      919.97     1020.55    145.27 o
   8   1  12    26060.96    26820.73    792.86 o
   9   1  12     1898.24     1993.37    200.97 o
  10   1  12     3173.40     3487.48    346.92 o
  11   1  12    24433.86    23693.38    754.53 o
  12   1  12    13937.11    12774.63    708.07 o
  13   1  12    14108.85    14536.13    576.48 o
  14   1  12    21075.44    20136.93    710.41 o
  15   1  12       78.05     -204.88    221.54 o
  16   1  12     8687.56     8730.35    588.93 o
  17   1  12     1094.36     1216.91    460.04 o
  18   1  12     2367.97     2282.16    538.41 o
  19   1  12     4087.45     4440.41    668.33 o
 -24   2  12       29.71      116.34    331.21 o
 -23   2  12      315.03       96.88    331.21 o
 -22   2  12        4.00     -167.81    297.97 o
 -21   2  12      183.83      -40.78    505.17 o
 -20   2  12     2710.19     2800.26    320.99 o
 -19   2  12      274.90      340.72    283.10 o
 -18   2  12     6430.36     5954.81    444.49 o
 -17   2  12     2677.59     2507.18    565.83 o
 -16   2  12     6057.99     5839.65    301.31 o
 -15   2  12      438.54      501.97    154.25 o
 -14   2  12    13666.49    14233.10    569.08 o
 -13   2  12     1126.88     1302.86    195.96 o
 -12   2  12     3699.31     3516.71    220.16 o
 -11   2  12     1914.61     2072.16    172.81 o
 -10   2  12     6440.07     6788.06    319.57 o
  -9   2  12     1577.43     1343.21    163.79 o
  -8   2  12     2484.24     2815.93    183.50 o
  -7   2  12     6281.31     6753.07    240.23 o
  -6   2  12     9218.77     8445.73    266.91 o
  -5   2  12     2018.40     1963.58    123.61 o
  -4   2  12    44268.58    45043.14   1648.90 o
  -3   2  12    12242.04    11178.86    493.23 o
  -2   2  12     8873.32     9101.86    360.75 o
  -1   2  12    57024.61    56542.88   1694.18 o
   0   2  12     1037.94     1152.27    136.60 o
   1   2  12    19182.06    18543.67    521.29 o
   2   2  12    11919.34    12753.69    398.81 o
   3   2  12    13567.95    12970.38    415.08 o
   4   2  12      920.46      891.82    128.17 o
   5   2  12       68.66      -29.78    102.07 o
   6   2  12     1079.05     1203.67    150.92 o
   7   2  12     3022.26     2831.46    208.46 o
   8   2  12      238.60      362.33    146.05 o
   9   2  12    13374.15    13521.25    713.20 o
  10   2  12      753.00      833.23    182.70 o
  11   2  12     9180.93     8925.65    475.09 o
  12   2  12     7204.96     6563.52    483.63 o
  13   2  12     8494.75     7913.76    397.60 o
  14   2  12     4554.18     4443.10    399.67 o
  15   2  12      272.62      142.73    267.75 o
  16   2  12    11558.47     9709.99    584.95 o
  17   2  12        2.95      138.31    259.47 o
  18   2  12     2310.26     3459.47    959.03 o
  19   2  12       18.34       36.20    447.90 o
 -24   3  12      135.31      721.46    382.67 o
 -23   3  12       41.41     -295.85    325.21 o
 -22   3  12      728.12      501.11    334.23 o
 -21   3  12      661.61      394.87    403.77 o
 -20   3  12      386.45      316.71    376.51 o
 -19   3  12      332.59      196.44    218.53 o
 -18   3  12      673.64      724.02    302.84 o
 -17   3  12       16.14     -118.87    183.46 o
 -16   3  12      783.95      913.59    221.08 o
 -15   3  12      421.75      437.74    148.25 o
 -14   3  12     1197.11     1375.14    214.61 o
 -13   3  12     9030.63     8216.38    497.87 o
 -12   3  12     4180.55     4274.56    240.14 o
 -11   3  12     4509.79     4296.02    229.00 o
 -10   3  12     4860.82     4077.54    211.87 o
  -9   3  12     1402.66     1404.92    122.54 o
  -8   3  12      103.80      128.78     76.25 o
  -7   3  12     2030.08     2654.71    135.11 o
  -6   3  12     6958.64     7500.74    297.19 o
  -5   3  12      134.42      138.01     86.54 o
  -4   3  12     5897.79     6050.58    337.05 o
  -3   3  12      987.74      676.76    145.94 o
  -2   3  12    12688.79    12945.43    696.58 o
  -1   3  12       21.01       71.27    117.99 o
   0   3  12      139.71       43.39    111.64 o
   1   3  12     4549.60     4853.80    351.31 o
   2   3  12     1612.92     1467.95    112.98 o
   3   3  12       73.26       31.71     86.46 o
   4   3  12      148.53      310.12    102.77 o
   5   3  12     8650.20     9011.59    339.96 o
   6   3  12     7160.35     7048.48    304.99 o
   7   3  12      378.08      765.51    168.08 o
   8   3  12     1688.96     1496.93    183.76 o
   9   3  12     8395.28     8103.80    365.97 o
  10   3  12      188.27      235.75    168.62 o
  11   3  12     5376.42     5248.35    312.06 o
  12   3  12       48.07      -12.94    150.39 o
  13   3  12     4322.28     4602.22    391.15 o
  14   3  12      746.14      348.72    255.08 o
  15   3  12     4049.24     4334.02    420.87 o
  16   3  12     2322.15     2842.58    417.91 o
  17   3  12       10.27     -359.36    333.07 o
  18   3  12        1.43      -58.97    360.98 o
  19   3  12      111.96     -423.46    413.57 o
 -24   4  12      996.92     1837.22    990.61 o
 -23   4  12     2881.82     2970.74    513.33 o
 -22   4  12       12.92     -360.00    240.00 o
 -21   4  12     1015.73      629.05    280.43 o
 -20   4  12      316.54      314.60    247.63 o
 -19   4  12       10.34      104.24    232.90 o
 -18   4  12     8822.41     8672.84    491.58 o
 -17   4  12     2783.10     2705.01    304.24 o
 -16   4  12    11592.21    10783.37    520.12 o
 -15   4  12      505.27      486.32    251.89 o
 -14   4  12     8636.87     8478.98    615.26 o
 -13   4  12      374.90      473.22    179.11 o
 -12   4  12     4266.12     3611.48    327.37 o
 -11   4  12      414.89      377.81    124.27 o
 -10   4  12    13998.92    13855.91    450.62 o
  -9   4  12     6355.14     6443.82    234.84 o
  -8   4  12    24214.80    24970.53    607.44 o
  -7   4  12     9060.06     9203.71    315.55 o
  -6   4  12    12714.97    12532.80    385.03 o
  -5   4  12       12.30      -31.96     64.72 o
  -4   4  12     2204.03     2382.11    141.09 o
  -3   4  12    16617.55    16298.85   1051.78 o
  -2   4  12      978.88      982.85    176.98 o
  -1   4  12    66788.13    69213.10   2498.23 o
   0   4  12    12798.86    13873.75    463.85 o
   1   4  12    66651.62    69767.77   1769.00 o
   2   4  12    27829.16    28683.43    670.35 o
   3   4  12     7430.61     7249.36    277.02 o
   4   4  12     9558.80     9404.08    397.05 o
   5   4  12     1285.11     1273.53    145.65 o
   6   4  12      115.16       67.21    116.31 o
   7   4  12     6679.22     7000.67    337.04 o
   8   4  12     9862.33    10670.00    415.28 o
   9   4  12    18605.68    18926.19   1057.84 o
  10   4  12     1072.41      611.35    325.27 o
  11   4  12    19969.26    18882.30   1409.88 o
  12   4  12      799.55      506.57    225.85 o
  13   4  12     5481.53     4989.85    436.90 o
  14   4  12     3740.17     4019.43    401.47 o
  15   4  12       38.50      -43.01    249.71 o
  16   4  12     4317.66     3868.15    455.71 o
  17   4  12     2472.87     2453.25    385.70 o
  18   4  12     3635.83     4220.09    588.57 o
 -23   5  12     4675.31     4470.21    752.87 o
 -22   5  12      882.41      414.33    476.29 o
 -21   5  12     9243.09     8703.15    677.40 o
 -20   5  12     1100.06     1565.09    303.56 o
 -19   5  12     7334.70     7638.28    502.72 o
 -18   5  12       40.39     -288.49    199.96 o
 -17   5  12      477.25      227.96    214.50 o
 -16   5  12      416.15      176.36    194.87 o
 -15   5  12     9341.56     9821.17    485.13 o
 -14   5  12     1549.81     1343.53    222.72 o
 -13   5  12    61724.99    58953.20   1365.79 o
 -12   5  12     5461.14     5222.15    397.26 o
 -11   5  12    50398.49    48645.69   1250.25 o
 -10   5  12     1336.75     1432.38    162.79 o
  -9   5  12    33634.41    33989.75    814.71 o
  -8   5  12     5564.31     5295.97    235.23 o
  -7   5  12     6161.37     6156.00    274.57 o
  -6   5  12    32208.47    33218.98    885.34 o
  -5   5  12     2166.14     2202.84    136.94 o
  -4   5  12    56022.54    57380.57   1869.02 o
  -3   5  12    22955.54    23703.12    649.39 o
  -2   5  12    30842.77    30515.98    811.04 o
  -1   5  12    26378.74    26774.04    724.57 o
   0   5  12     2126.95     2296.85    146.41 o
   1   5  12     8148.24     8429.78    329.34 o
   2   5  12    32701.96    32819.46    893.07 o
   3   5  12     3640.49     3957.91    163.56 o
   4   5  12    99039.77   102036.39   2219.17 o
   5   5  12      833.69     1072.80    142.35 o
   6   5  12    38552.04    38803.75   1071.21 o
   7   5  12      123.27       85.76    130.56 o
   8   5  12    28960.67    26728.77    912.01 o
   9   5  12     5090.79     4970.41    341.46 o
  10   5  12      190.64      263.74    157.69 o
  11   5  12    13438.26    12343.42    586.67 o
  12   5  12     6263.78     6143.85    498.35 o
  13   5  12    13382.72    13010.01    649.76 o
  14   5  12    20094.31    18604.61   1020.50 o
  15   5  12     1514.21     1041.12    309.58 o
  16   5  12    12246.45    12036.74   1006.39 o
  17   5  12      998.03     1442.65    349.84 o
  18   5  12     2643.92     2509.55    428.46 o
 -22   6  12      293.34     -300.16    334.93 o
 -21   6  12     1695.69     1601.46    346.92 o
 -20   6  12     3491.83     4134.82    742.03 o
 -19   6  12      615.48      604.67    263.69 o
 -18   6  12    12911.91    12676.92   1262.25 o
 -17   6  12     1030.07      959.58    251.44 o
 -16   6  12    23602.98    25655.78    897.21 o
 -15   6  12      818.04      756.14    202.50 o
 -14   6  12    24780.69    25795.71    786.69 o
 -13   6  12     3700.88     3687.07    262.49 o
 -12   6  12     1439.62     1196.21    184.47 o
 -11   6  12      690.73      783.06    158.24 o
 -10   6  12    11244.81    10610.22    563.95 o
  -9   6  12     6419.44     6689.77    283.11 o
  -8   6  12    34831.53    34715.28   1806.36 o
  -7   6  12       78.15      202.71    103.54 o
  -6   6  12    42390.19    43271.87   1131.37 o
  -5   6  12     6075.96     6185.14    251.91 o
  -4   6  12    33699.07    32483.68    870.18 o
  -3   6  12    34176.31    35174.79    929.78 o
  -2   6  12    15258.77    15207.77    460.07 o
  -1   6  12    68311.29    72783.21   1819.73 o
   0   6  12     2460.13     2853.48    200.52 o
   1   6  12    52346.32    54075.09   1385.05 o
   2   6  12      679.82      573.01    104.83 o
   3   6  12    13012.18    12683.59    532.08 o
   4   6  12      387.26      437.58     87.29 o
   5   6  12     1948.12     2061.86    131.96 o
   6   6  12     2250.78     2422.52    145.26 o
   7   6  12     7252.15     6361.76    306.97 o
   8   6  12       85.74       13.51    103.23 o
   9   6  12    41918.03    39642.28   1328.89 o
  10   6  12      160.88      424.70    212.78 o
  11   6  12    34813.06    34097.74   1190.13 o
  12   6  12     3839.90     3800.05    365.92 o
  13   6  12     6109.26     6806.83    486.30 o
  14   6  12     9773.60    10516.79    611.62 o
  15   6  12      439.90      432.05    487.41 o
  16   6  12    12488.65    12018.24   1059.67 o
  17   6  12      403.23      -76.72    353.69 o
 -22   7  12      494.83      840.23    337.42 o
 -21   7  12     3487.64     4266.01    777.46 o
 -20   7  12      171.17      132.45    242.25 o
 -19   7  12     1510.16     2076.09    457.95 o
 -18   7  12      482.82      873.87    256.86 o
 -17   7  12       80.49      101.29    210.74 o
 -16   7  12     2541.05     2574.14    378.52 o
 -15   7  12     3324.65     3542.30    394.77 o
 -14   7  12     4979.95     4428.17    303.87 o
 -13   7  12     7515.87     7446.07    366.18 o
 -12   7  12     4180.30     3989.66    268.64 o
 -11   7  12    19433.24    20020.31    627.75 o
 -10   7  12    18788.11    19992.35    932.08 o
  -9   7  12    13343.89    12451.02    502.95 o
  -8   7  12    31175.62    30916.61    859.91 o
  -7   7  12    10361.90    10286.40    369.83 o
  -6   7  12    12885.57    12989.94    589.46 o
  -5   7  12     1385.96     1394.02    142.43 o
  -4   7  12     6902.38     6489.33    266.58 o
  -3   7  12     2230.65     2246.10    225.58 o
  -2   7  12     3251.14     3518.02    232.99 o
  -1   7  12     4940.47     4523.72    217.92 o
   0   7  12     2787.29     2658.09    181.15 o
   1   7  12     3204.74     3376.19    189.52 o
   2   7  12    22276.96    22100.38    641.07 o
   3   7  12     6913.88     7023.33    344.61 o
   4   7  12    47897.03    48184.70   1259.75 o
   5   7  12     9977.22    10346.39    346.17 o
   6   7  12    22075.46    22262.77    591.30 o
   7   7  12     4409.72     4339.94    244.87 o
   8   7  12    17859.98    17631.45    894.34 o
   9   7  12     2087.05     1487.80    247.42 o
  10   7  12     3625.99     3640.69    439.21 o
  11   7  12      141.32      106.68    272.32 o
  12   7  12       48.65     -343.81    400.58 o
  13   7  12      485.49      417.15    319.72 o
  14   7  12     1412.40     1621.84    402.86 o
  15   7  12      548.33      652.09    370.88 o
  16   7  12      958.18      570.85    388.93 o
 -21   8  12      382.84      430.52    399.89 o
 -20   8  12     1354.87     1952.80    343.00 o
 -19   8  12     2425.70     2254.13    334.14 o
 -18   8  12      561.28      748.78    271.02 o
 -17   8  12     2298.23     2116.55    294.18 o
 -16   8  12       33.66      489.06    214.16 o
 -15   8  12      914.81      888.19    220.54 o
 -14   8  12     3556.35     3721.22    300.15 o
 -13   8  12     2236.27     1964.94    255.20 o
 -12   8  12     1951.14     1918.99    257.10 o
 -11   8  12        2.11      -86.48    159.55 o
 -10   8  12     2607.55     2190.01    258.52 o
  -9   8  12      293.31      301.27    144.50 o
  -8   8  12       13.15      276.98    155.97 o
  -7   8  12    10397.28    10418.31    444.09 o
  -6   8  12      564.49      509.96    135.99 o
  -5   8  12     6881.99     7107.50    299.42 o
  -4   8  12    19699.54    19399.29    584.70 o
  -3   8  12      403.72      442.67    129.79 o
  -2   8  12     9368.78     9166.39    482.49 o
  -1   8  12     1171.30     1031.16    194.48 o
   0   8  12    12901.61    13397.00    544.79 o
   1   8  12      669.32      633.62    174.39 o
   2   8  12     9194.09     8946.81    426.08 o
   3   8  12       13.38       86.99     90.93 o
   4   8  12     2367.20     2452.17    214.37 o
   5   8  12      332.58      429.67    205.60 o
   6   8  12     1299.39     1200.22    292.20 o
   7   8  12       22.86      253.07    260.54 o
   8   8  12     7749.42     8459.16    608.04 o
   9   8  12      753.76     1000.60    339.06 o
  10   8  12    11146.69    11116.85    925.49 o
  11   8  12     2796.40     2397.66    412.57 o
  12   8  12     1839.02     2434.48    431.89 o
  13   8  12      597.54      650.51    378.88 o
  14   8  12     1353.54     1649.79    666.98 o
  15   8  12      816.28      767.77    481.49 o
 -19   9  12     1445.61      631.70    291.21 o
 -18   9  12       59.22      335.92    243.57 o
 -17   9  12       65.96     -267.72    259.76 o
 -16   9  12      341.50      149.90    253.51 o
 -15   9  12     1980.42     2217.10    281.49 o
 -14   9  12     2133.12     2263.53    302.48 o
 -13   9  12     4043.24     4285.50    358.70 o
 -12   9  12     3784.07     4379.29    345.23 o
 -11   9  12     2966.46     2898.56    406.92 o
 -10   9  12     3711.86     4714.17    325.65 o
  -9   9  12      209.81      137.88    106.49 o
  -8   9  12     3636.22     3037.74    256.47 o
  -7   9  12     2001.83     2357.12    275.12 o
  -6   9  12     1779.77     2068.46    301.49 o
  -5   9  12     7578.92     6818.44    383.55 o
  -4   9  12    17754.47    15350.83    614.61 o
  -3   9  12     2533.25     2800.81    290.86 o
  -2   9  12     6091.13     5583.79    346.18 o
  -1   9  12      821.17      923.38    202.27 o
   0   9  12      245.16      189.78    169.42 o
   1   9  12      208.81       76.66    204.12 o
   2   9  12     1378.20     1118.02    211.25 o
   3   9  12     6253.88     4535.67   1253.72 o
   4   9  12     5694.15     5969.66    497.15 o
   5   9  12    16867.27    16545.11    696.89 o
   6   9  12     5590.13     5569.21    513.28 o
   7   9  12     9433.65     9382.01    656.67 o
   8   9  12       58.17      455.36    294.17 o
   9   9  12       13.10      -74.52    410.45 o
  10   9  12      854.96      760.63    341.24 o
  11   9  12     2217.29     2230.99    665.01 o
  12   9  12     1268.14     1173.62    398.81 o
  13   9  12     3181.76     3211.35    663.04 o
  14   9  12     3286.77     3087.17    534.34 o
 -18  10  12     5499.50     5113.76    553.69 o
 -17  10  12      964.86      907.78    432.32 o
 -16  10  12     8296.44     9626.11    772.43 o
 -15  10  12      581.97     1026.73    395.54 o
 -14  10  12     4561.70     3791.67    494.64 o
 -13  10  12       38.13       -5.69    313.54 o
 -12  10  12       15.25      365.16    308.14 o
 -11  10  12      419.07      429.75    359.14 o
 -10  10  12     3202.72     2869.77    422.29 o
  -9  10  12     2730.66     2789.30    394.40 o
  -8  10  12    11563.78    11023.37    864.31 o
  -7  10  12     7414.01     7273.73    547.86 o
  -6  10  12     7589.25     7103.23    518.87 o
  -5  10  12       31.19       95.74    187.36 o
  -4  10  12     2287.99     2392.99    268.25 o
  -3  10  12     5956.93     6160.67    427.90 o
  -2  10  12       68.15      322.37    193.83 o
  -1  10  12    13806.56    14026.14    597.98 o
   0  10  12     3498.26     3613.83    555.65 o
   1  10  12     8139.50     8440.48    440.24 o
   2  10  12     2524.49     2495.26    264.64 o
   3  10  12     4474.98     4995.38    482.01 o
   4  10  12     1377.65     1515.84    352.82 o
   5  10  12      179.88      131.28    270.53 o
   6  10  12      893.40      777.23    367.04 o
   7  10  12     8239.80     7962.52    632.31 o
   8  10  12     6227.03     6612.70    615.31 o
   9  10  12     9670.04    10359.69    757.53 o
  10  10  12     2496.91     1996.93    909.70 o
  11  10  12     4320.19     4309.44    564.84 o
  12  10  12        7.43      551.85    369.71 o
  13  10  12      812.95      860.05    435.48 o
 -16  11  12      109.22      120.34    372.36 o
 -15  11  12     1040.74      632.74    391.73 o
 -14  11  12       13.56      118.32    352.62 o
 -13  11  12     4579.32     3566.01   1231.35 o
 -12  11  12      191.30       69.38    312.89 o
 -11  11  12     5646.04     6116.86    588.05 o
 -10  11  12     1210.75      888.03    357.17 o
  -9  11  12     6363.79     6838.37   1255.03 o
  -8  11  12     3856.11     3780.41    461.55 o
  -7  11  12      681.81      711.01    307.79 o
  -6  11  12     8506.85     8757.32    643.30 o
  -5  11  12     1573.29     1591.56    601.86 o
  -4  11  12    11738.92    10694.51    580.25 o
  -3  11  12     4529.09     4249.99    347.25 o
  -2  11  12     1129.66     1466.84    250.48 o
  -1  11  12     4988.49     4225.89    347.20 o
   0  11  12      249.27      228.50    204.17 o
   1  11  12     1389.50     1343.03    240.20 o
   2  11  12     9406.38     9407.29    653.01 o
   3  11  12      961.65      859.66    688.69 o
   4  11  12    18277.04    17562.73   1476.04 o
   5  11  12       24.04      118.14    313.72 o
   6  11  12    20634.74    20343.69   1560.90 o
   7  11  12       15.65      320.09    348.83 o
   8  11  12     5449.63     5076.23    573.24 o
   9  11  12     1195.18     1227.04   1039.94 o
  10  11  12      229.17      485.44    368.37 o
  11  11  12      767.95     1205.54    428.37 o
 -14  12  12     1421.81     1684.14    455.50 o
 -13  12  12      847.84      936.77    397.31 o
 -12  12  12      431.80     1103.92    377.95 o
 -11  12  12      309.34      148.79    350.45 o
 -10  12  12        7.24     -182.03    282.18 o
  -9  12  12       20.67     -236.10    265.41 o
  -8  12  12     3934.21     4599.84    515.71 o
  -7  12  12     1285.93      804.98    325.77 o
  -6  12  12     9183.10     9815.87    674.05 o
  -5  12  12     3420.23     3364.74    430.40 o
  -4  12  12     7793.20     7411.71    625.54 o
  -3  12  12     5112.40     5513.11    444.73 o
  -2  12  12     5699.64     6467.60    428.70 o
  -1  12  12     4216.07     4499.72    369.26 o
   0  12  12     3921.83     4085.36    483.17 o
   1  12  12     2795.63     2798.25    438.11 o
   2  12  12     1611.12     1488.80    367.86 o
   3  12  12      695.73     1074.16    368.81 o
   4  12  12      462.44      352.82    382.82 o
   5  12  12      210.96     -238.36    316.73 o
   6  12  12        3.96      255.84    394.66 o
   7  12  12     4106.00     4375.25   1144.53 o
   8  12  12     1190.28     1108.13    421.96 o
   9  12  12     4967.35     5243.21    644.36 o
 -11  13  12     1687.79      980.52    406.80 o
 -10  13  12     5981.37     5821.13    643.30 o
  -9  13  12     5263.40     5573.57   1124.79 o
  -8  13  12     5552.58     6178.49    594.04 o
  -7  13  12     7555.01     7467.88    629.65 o
  -6  13  12     1151.37     1122.36    351.72 o
  -5  13  12     3691.98     3417.28    921.54 o
  -4  13  12       29.04      270.70    278.90 o
  -3  13  12      847.74      766.40    324.31 o
  -2  13  12      219.19      256.13    436.37 o
  -1  13  12       32.80       83.15    355.20 o
   0  13  12     1324.48     1354.20    396.16 o
   1  13  12     1063.87     1185.77    383.35 o
   2  13  12      262.27      499.10    363.54 o
   3  13  12     6626.86     6459.45    652.86 o
   4  13  12     2267.99     2631.54    499.32 o
   5  13  12     9430.12     9823.12    777.39 o
   6  13  12     3015.40     3853.93    567.78 o
  -7  14  12     7218.43     6460.75    644.85 o
  -6  14  12        7.38      296.55    335.85 o
  -5  14  12     4616.14     4358.51    547.52 o
  -4  14  12      883.17      841.79    364.10 o
  -3  14  12     1464.74     1529.45    391.47 o
  -2  14  12     2748.10     3196.78    749.86 o
  -1  14  12        2.63      355.20    517.01 o
   0  14  12     2796.03     3215.68    700.53 o
   1  14  12       45.78       50.27    361.32 o
   2  14  12     2787.89     2206.40    732.10 o
 -24   1  13      826.32      392.99    347.20 o
 -23   1  13       14.59      -11.13    307.92 o
 -22   1  13     2793.64     2183.04    404.62 o
 -21   1  13       68.82      -94.57    256.70 o
 -20   1  13     3812.49     3744.35    351.99 o
 -19   1  13       52.79       15.31    203.30 o
 -18   1  13      777.90     1030.69    187.74 o
 -17   1  13      676.79      754.09    174.94 o
 -16   1  13      468.88      524.53    162.63 o
 -15   1  13      373.20      457.21    157.04 o
 -14   1  13    21072.55    20360.82    667.66 o
 -13   1  13     2271.47     2401.39    267.47 o
 -12   1  13    26436.08    26707.10    761.81 o
 -11   1  13      138.64       52.33    164.41 o
 -10   1  13    34112.72    35849.50   1104.25 o
  -9   1  13     3730.40     3942.47    394.66 o
  -8   1  13    17393.16    17595.12    586.74 o
  -7   1  13    13754.13    14861.60    422.25 o
  -6   1  13      197.63      208.00     71.91 o
  -5   1  13    22403.45    21807.31    513.54 o
  -4   1  13      535.33      488.64     69.85 o
  -3   1  13    30335.13    32719.62    856.91 o
  -2   1  13     5864.07     5855.49    221.59 o
  -1   1  13    21298.28    23393.30    630.93 o
   0   1  13     2906.36     2805.17    141.31 o
   1   1  13     7508.13     6577.61    337.80 o
   2   1  13      135.53      236.35     88.48 o
   3   1  13    12683.50    12419.28    565.09 o
   4   1  13      292.94      485.00    113.03 o
   5   1  13    18247.61    18147.00    560.37 o
   6   1  13       17.04       32.91    127.60 o
   7   1  13    19145.47    19709.31    622.08 o
   8   1  13     2842.74     3159.71    232.15 o
   9   1  13     4460.13     4683.26    300.37 o
  10   1  13     8885.44     8905.15    398.27 o
  11   1  13      116.90       11.46    160.18 o
  12   1  13    17246.41    16206.45    773.01 o
  13   1  13     7134.15     7242.11    499.02 o
  14   1  13     1932.01     2476.63    271.87 o
  15   1  13     7430.00     7958.98    526.95 o
  16   1  13      101.64     -186.38    376.95 o
  17   1  13     1825.64     1619.39    505.02 o
  18   1  13      589.07      703.01    460.04 o
  19   1  13        3.99       -4.41    424.16 o
 -24   2  13     4181.17     4079.34    553.91 o
 -23   2  13     1071.36     1484.25    401.63 o
 -22   2  13     1302.54     1291.70    365.07 o
 -21   2  13      284.54      -92.61    231.13 o
 -20   2  13      248.37      207.48    226.12 o
 -19   2  13     8246.69     8171.47    521.41 o
 -18   2  13        4.73      154.13    194.06 o
 -17   2  13    26216.70    27558.09    979.84 o
 -16   2  13       10.67     -206.13    137.42 o
 -15   2  13    54449.18    52344.59   1804.65 o
 -14   2  13       82.12      196.65    161.21 o
 -13   2  13     8853.44     9178.40    482.49 o
 -12   2  13     9617.02    10450.36    392.40 o
 -11   2  13      601.20      406.26    209.63 o
 -10   2  13    10873.99    10310.87    529.83 o
  -9   2  13     6546.31     6914.17    341.31 o
  -8   2  13    28472.98    29112.32    762.82 o
  -7   2  13    22155.05    23288.30    618.89 o
  -6   2  13      461.31      412.39     83.74 o
  -5   2  13    26615.99    26092.91   1223.65 o
  -4   2  13    12290.27    11759.71    523.32 o
  -3   2  13    23595.76    23213.95    760.94 o
  -2   2  13   156733.59   157281.95   4546.38 o
  -1   2  13       45.35      -96.82    100.90 o
   0   2  13   159779.89   160880.89   4650.54 o
   1   2  13     3875.82     3735.84    226.15 o
   2   2  13    94394.22    94790.18   2384.70 o
   3   2  13      268.49      160.83    103.32 o
   4   2  13     9731.72     9335.66    344.36 o
   5   2  13      625.71      555.21    132.41 o
   6   2  13     3782.72     3334.67    220.08 o
   7   2  13     9087.35     8236.23    457.55 o
   8   2  13    22941.27    23024.00    741.11 o
   9   2  13     5481.66     5905.92    409.58 o
  10   2  13    47658.58    46786.70   1316.31 o
  11   2  13     1300.08     1257.24    205.54 o
  12   2  13    44413.68    43738.48   1267.21 o
  13   2  13     8346.40     8442.68    564.52 o
  14   2  13     3158.61     2968.33    359.45 o
  15   2  13    14661.68    15346.14    743.82 o
  16   2  13       17.07     -178.69    280.67 o
  17   2  13    12712.75    13145.20    763.04 o
  18   2  13     2117.12     2383.13    562.15 o
 -24   3  13     2882.13     2867.82    510.51 o
 -23   3  13      355.69      277.85    317.67 o
 -22   3  13     6895.67     6944.20    631.26 o
 -21   3  13       39.85      -71.91    227.84 o
 -20   3  13    12408.74    11697.94    595.08 o
 -19   3  13      102.58      -54.31    214.52 o
 -18   3  13     3061.09     3197.77    325.03 o
 -17   3  13       13.89     -184.55    192.44 o
 -16   3  13      474.05      356.56    199.46 o
 -15   3  13       49.17        8.68    172.00 o
 -14   3  13    14405.48    14369.62   1238.16 o
 -13   3  13      208.18      105.81    140.50 o
 -12   3  13    59809.54    60932.32   1583.97 o
 -11   3  13       14.51      -24.45    112.54 o
 -10   3  13    48498.34    48702.97   1496.39 o
  -9   3  13    10753.43    11066.07    332.42 o
  -8   3  13     9973.81     9737.15    341.86 o
  -7   3  13    46287.50    48244.23   1445.34 o
  -6   3  13     2457.89     2366.07    151.90 o
  -5   3  13    49841.39    51624.99   1700.22 o
  -4   3  13     2199.31     2551.53    242.72 o
  -3   3  13    55425.03    53388.38   1951.87 o
  -2   3  13    27730.87    27700.37   1136.63 o
  -1   3  13    14022.23    13300.30    498.55 o
   0   3  13     4990.59     4878.46    267.56 o
   1   3  13    44448.18    45173.82   1172.11 o
   2   3  13     8012.51     7531.50    274.11 o
   3   3  13    75495.39    80521.96   2047.28 o
   4   3  13     2299.29     1846.69    155.43 o
   5   3  13    84335.42    85915.63   2197.08 o
   6   3  13       87.90       12.67    120.63 o
   7   3  13    50400.61    51825.21   1399.77 o
   8   3  13     5248.71     5269.24    289.27 o
   9   3  13    19547.82    18043.81    611.30 o
  10   3  13    25707.79    24944.80   1424.12 o
  11   3  13       91.53      113.50    160.90 o
  12   3  13    29579.52    29781.45    932.57 o
  13   3  13    15926.99    15210.60    891.22 o
  14   3  13     4408.06     4963.28    506.60 o
  15   3  13    12111.40    12765.20    743.67 o
  16   3  13       10.99      -44.55    257.98 o
  17   3  13     4469.85     4040.66    446.33 o
  18   3  13     2771.08     2256.62    396.81 o
 -23   4  13      164.59       65.40    331.52 o
 -22   4  13      533.99      501.03    328.33 o
 -21   4  13      986.12      802.14    282.32 o
 -20   4  13      669.15      515.97    269.56 o
 -19   4  13     6372.17     6677.93    507.03 o
 -18   4  13     2831.88     3330.33    349.69 o
 -17   4  13    17974.65    18028.79   1007.31 o
 -16   4  13     2504.45     2151.21    432.49 o
 -15   4  13    33846.64    34094.13   1128.37 o
 -14   4  13     2323.52     2155.75    251.16 o
 -13   4  13    11768.81    11987.85    510.74 o
 -12   4  13    10286.34    10271.26    391.41 o
 -11   4  13      967.24      828.17    114.80 o
 -10   4  13     6993.15     7287.19    264.83 o
  -9   4  13     7813.83     7473.89    281.50 o
  -8   4  13     1564.44     1628.78    125.38 o
  -7   4  13    33389.73    34008.04    906.06 o
  -6   4  13      591.26      625.74     95.88 o
  -5   4  13    28678.32    30302.32    920.94 o
  -4   4  13    23044.77    23675.66    951.64 o
  -3   4  13    37771.38    40341.26   2332.47 o
  -2   4  13    66655.22    67702.50   2456.13 o
  -1   4  13     4317.54     4249.86    301.09 o
   0   4  13    90875.25    90759.40   2696.51 o
   1   4  13     4017.78     4371.94    187.67 o
   2   4  13    52850.93    54879.73   1222.85 o
   3   4  13     2504.65     2401.13    211.91 o
   4   4  13     7777.53     7265.04    314.45 o
   5   4  13      809.42      764.52    132.20 o
   6   4  13     2760.76     2742.43    203.37 o
   7   4  13      590.19      557.16    153.68 o
   8   4  13    13117.30    12299.36    547.43 o
   9   4  13       22.78       41.88    177.73 o
  10   4  13    31783.38    30704.59    924.81 o
  11   4  13     1943.46     1133.05    369.60 o
  12   4  13    28849.23    27400.70   1020.47 o
  13   4  13    10894.63    10578.96    606.97 o
  14   4  13     2516.98     2436.59    445.01 o
  15   4  13    16726.44    14860.49    736.44 o
  16   4  13      774.21      520.27    295.28 o
  17   4  13     8100.02     7610.43    582.60 o
  18   4  13       40.21     -464.53    444.00 o
 -23   5  13     1319.12      921.18    340.78 o
 -22   5  13      769.55      705.72    317.96 o
 -21   5  13      225.75        8.61    391.46 o
 -20   5  13     1112.76     1414.54    308.61 o
 -19   5  13      132.26      182.90    253.57 o
 -18   5  13       58.64     -296.32    201.23 o
 -17   5  13      483.28      327.12    225.32 o
 -16   5  13      807.63      865.94    235.80 o
 -15   5  13     1223.99     1127.28    233.44 o
 -14   5  13      983.76     1018.61    181.15 o
 -13   5  13     3287.79     2889.79    240.94 o
 -12   5  13      159.54      121.02    134.86 o
 -11   5  13     4657.97     4245.22    275.71 o
 -10   5  13     2820.46     2770.02    172.47 o
  -9   5  13     8680.54     9135.40    305.46 o
  -8   5  13     7699.10     7487.80    294.66 o
  -7   5  13     7778.27     7843.63    293.98 o
  -6   5  13     7353.52     7034.88    270.91 o
  -5   5  13       84.17      149.12     79.22 o
  -4   5  13     5309.44     5075.30    208.95 o
  -3   5  13     1012.11     1317.97    102.24 o
  -2   5  13      188.59      259.76     91.71 o
  -1   5  13     2313.00     2286.62    142.52 o
   0   5  13       22.32       -7.72     69.73 o
   1   5  13     5421.85     4680.85    268.91 o
   2   5  13      188.42      170.82     89.55 o
   3   5  13     8163.98     7964.87    281.84 o
   4   5  13     4374.32     4404.88    182.78 o
   5   5  13      259.51      295.25    120.74 o
   6   5  13     5336.76     5462.27    273.29 o
   7   5  13     6149.87     5982.44    296.07 o
   8   5  13      153.88       27.26    141.55 o
   9   5  13     3820.06     3465.50    402.07 o
  10   5  13       71.81       36.79    115.77 o
  11   5  13      678.36      517.47    273.60 o
  12   5  13      897.69      893.90    259.96 o
  13   5  13      137.95      120.65    246.78 o
  14   5  13      206.38      278.52    245.17 o
  15   5  13      482.40      320.01    331.21 o
  16   5  13       41.67       85.18    310.05 o
  17   5  13      160.39      166.16    362.03 o
 -22   6  13      335.23      -77.07    278.29 o
 -21   6  13      780.08      431.93    290.75 o
 -20   6  13      254.24      -86.45    251.76 o
 -19   6  13      258.55       16.89    234.35 o
 -18   6  13     2750.20     2812.17    342.27 o
 -17   6  13     1490.54     1349.57    235.19 o
 -16   6  13     3171.90     3209.71    315.02 o
 -15   6  13       51.97       55.36    176.29 o
 -14   6  13     1880.07     1950.70    221.97 o
 -13   6  13        0.70       23.18    160.92 o
 -12   6  13     1666.96     1899.91    208.55 o
 -11   6  13     2481.41     2368.90    265.16 o
 -10   6  13      101.27      204.09    116.71 o
  -9   6  13     6234.43     6354.29    277.06 o
  -8   6  13     2288.57     2433.51    174.49 o
  -7   6  13     1118.74     1065.08    133.25 o
  -6   6  13     7223.70     7722.00    297.67 o
  -5   6  13     1523.45     1268.34    179.29 o
  -4   6  13      345.80      562.74    102.25 o
  -3   6  13     6325.67     6148.68    244.23 o
  -2   6  13     2741.72     2838.81    162.02 o
  -1   6  13    15151.27    14701.51    455.99 o
   0   6  13     7538.21     7911.17    287.46 o
   1   6  13    20954.93    22066.08    634.51 o
   2   6  13     3698.17     3937.90    191.13 o
   3   6  13    15106.01    14012.41    409.20 o
   4   6  13      244.28      353.55     95.90 o
   5   6  13        8.09      -66.00     83.48 o
   6   6  13      842.47      838.97    171.51 o
   7   6  13     4878.91     5060.56    278.01 o
   8   6  13     1934.57     1875.02    326.98 o
   9   6  13    20960.86    20793.64    994.59 o
  10   6  13     2364.48     2624.24    548.58 o
  11   6  13     2770.89     2315.82    383.53 o
  12   6  13      696.97      258.90    306.37 o
  13   6  13     1625.25     1602.99    483.46 o
  14   6  13      399.51      706.37    345.50 o
  15   6  13       20.12       -4.34    331.78 o
  16   6  13     1576.30     1665.06    436.80 o
  17   6  13     1092.51     1497.40    431.35 o
 -21   7  13      256.19      314.49    302.04 o
 -20   7  13     4084.39     3754.28    521.23 o
 -19   7  13      271.02      250.57    257.43 o
 -18   7  13     2482.66     2468.16    316.91 o
 -17   7  13      228.41      173.85    214.02 o
 -16   7  13      361.61      266.73    205.79 o
 -15   7  13      798.94      584.67    211.86 o
 -14   7  13    14947.32    14641.80    543.87 o
 -13   7  13     4681.09     4417.54    354.89 o
 -12   7  13    12874.16    13617.04    506.99 o
 -11   7  13      338.05      332.45    206.29 o
 -10   7  13    12090.64    11957.33    502.97 o
  -9   7  13        4.40      -94.74    121.55 o
  -8   7  13     7201.94     6731.62    293.37 o
  -7   7  13     3966.97     3997.26    341.22 o
  -6   7  13      819.48      900.67    131.16 o
  -5   7  13    55258.26    56442.88   1562.55 o
  -4   7  13     2618.29     2598.89    171.18 o
  -3   7  13    24899.53    25197.93    862.15 o
  -2   7  13     2345.87     2438.04    256.98 o
  -1   7  13     3587.79     3514.02    264.42 o
   0   7  13     6496.21     6340.82    345.29 o
   1   7  13     4492.78     4890.84    302.12 o
   2   7  13      582.43      759.23    182.14 o
   3   7  13    25570.54    27871.85   1193.63 o
   4   7  13     9066.58     9289.17    401.60 o
   5   7  13    25283.54    27197.41   1869.51 o
   6   7  13      360.25      550.44    211.73 o
   7   7  13    13900.96    13234.14    817.43 o
   8   7  13        1.14      -57.05    268.37 o
   9   7  13      721.12      592.00    298.60 o
  10   7  13     8440.32     8109.19    609.65 o
  11   7  13      291.09     -141.03    262.58 o
  12   7  13     8389.46     8126.28    649.59 o
  13   7  13     7726.55     9012.32    694.87 o
  14   7  13     5852.17     5735.16    601.16 o
  15   7  13     9320.59     8139.15    931.41 o
  16   7  13      342.84      678.34    395.54 o
 -20   8  13      205.12      157.99    316.69 o
 -19   8  13     5719.73     5670.91    853.33 o
 -18   8  13       79.76     -239.68    324.70 o
 -17   8  13    12907.12    13234.33    682.23 o
 -16   8  13       45.22      159.76    283.12 o
 -15   8  13    12212.42    12583.71    598.13 o
 -14   8  13       67.00       73.98    281.41 o
 -13   8  13     5153.98     4715.23    353.19 o
 -12   8  13      733.99      997.39    209.25 o
 -11   8  13      475.43      376.20    159.39 o
 -10   8  13     8106.86     6344.91    936.12 o
  -9   8  13    11690.32    11765.22    499.96 o
  -8   8  13     5217.35     5992.78    298.50 o
  -7   8  13    20258.96    21193.75    774.40 o
  -6   8  13     3035.32     3310.37    279.52 o
  -5   8  13     7919.96     7764.78    403.36 o
  -4   8  13     2230.49     1881.88    237.25 o
  -3   8  13     5352.39     5005.77    319.75 o
  -2   8  13    23464.81    21604.56    775.44 o
  -1   8  13       15.96       10.14    160.40 o
   0   8  13    39272.31    39182.05   1260.39 o
   1   8  13     1530.66     1674.73    223.25 o
   2   8  13    19529.19    19866.48    731.46 o
   3   8  13      412.09       66.47     84.72 o
   4   8  13     5640.29     5675.79    381.16 o
   5   8  13       14.91      382.70    210.38 o
   6   8  13     1698.87     2009.07    281.15 o
   7   8  13     3083.08     3641.95    682.77 o
   8   8  13    15650.80    15854.89    866.24 o
   9   8  13     5426.11     5708.15    549.68 o
  10   8  13    12789.00    13171.05   1310.28 o
  11   8  13       43.68      176.09    295.73 o
  12   8  13     8875.68     8234.68    685.13 o
  13   8  13     2272.11     2306.19    458.52 o
  14   8  13     1152.74     1358.55    435.98 o
  15   8  13     6240.87     5928.95    656.78 o
 -19   9  13        0.51     -441.72    294.48 o
 -18   9  13     2631.22     3170.04    444.59 o
 -17   9  13      189.59      -11.27    212.29 o
 -16   9  13       36.31      397.26    464.50 o
 -15   9  13      317.42     -420.56    280.37 o
 -14   9  13     4402.23     3801.04    501.95 o
 -13   9  13      550.88      440.15    317.81 o
 -12   9  13    10086.71    10736.49    707.78 o
 -11   9  13     4206.02     4027.71    741.97 o
 -10   9  13    20438.94    20468.60    982.65 o
  -9   9  13    10169.89    10089.78   1101.11 o
  -8   9  13    11348.54    11684.07    686.44 o
  -7   9  13    13629.37    13209.44    572.41 o
  -6   9  13     6537.31     6655.48    388.93 o
  -5   9  13    18914.75    18612.31    949.75 o
  -4   9  13       46.65      106.56    167.78 o
  -3   9  13     8576.79     8484.08    435.43 o
  -2   9  13     1441.51     1671.76    230.76 o
  -1   9  13       24.79     -173.46    146.14 o
   0   9  13     2444.73     2654.66    344.52 o
   1   9  13     8140.27     7564.54    402.50 o
   2   9  13     3821.99     3582.54    408.61 o
   3   9  13    20051.81    19058.39    947.44 o
   4   9  13     1922.94     1961.06    283.95 o
   5   9  13    38287.82    39430.68   1531.21 o
   6   9  13     3400.13     3605.93    450.54 o
   7   9  13    20400.13    21931.61   1777.96 o
   8   9  13     3547.48     4487.75    580.16 o
   9   9  13     6421.86     6752.44    612.32 o
  10   9  13     3607.09     3505.87    491.84 o
  11   9  13      810.25     1145.80    387.15 o
  12   9  13     2200.82     2568.45    639.36 o
  13   9  13     1514.37     1310.19    475.57 o
  14   9  13      529.83       61.09    385.98 o
 -18  10  13     2781.62     3149.55    562.40 o
 -17  10  13     1678.66     1784.05    491.23 o
 -16  10  13     2348.67     2711.86    502.74 o
 -15  10  13     2093.07     1340.13    411.05 o
 -14  10  13     2233.66     2408.71    460.44 o
 -13  10  13     1794.74     2235.48    678.82 o
 -12  10  13     3138.98     3422.82    813.01 o
 -11  10  13     1749.65     1569.33    361.00 o
 -10  10  13      368.46      399.71    294.88 o
  -9  10  13      110.73     -370.00    246.67 o
  -8  10  13      316.16      145.07    261.57 o
  -7  10  13     1303.82     1655.59    336.27 o
  -6  10  13     2718.60     2870.56    387.62 o
  -5  10  13     9284.87     8761.97    469.25 o
  -4  10  13     5328.55     5159.48    364.45 o
  -3  10  13    12897.55    11632.99    543.61 o
  -2  10  13     3537.54     3554.32    311.46 o
  -1  10  13     7486.83     7406.36    422.61 o
   0  10  13     4754.28     4947.90    353.17 o
   1  10  13     5122.02     5763.44    369.30 o
   2  10  13     3120.25     3335.91    412.99 o
   3  10  13     9001.76     8987.74   1051.78 o
   4  10  13     1251.55     1376.61    534.77 o
   5  10  13      420.55      495.28    327.83 o
   6  10  13       22.13      138.10    301.63 o
   7  10  13     1048.91      806.38    346.02 o
   8  10  13      934.83      907.73    371.16 o
   9  10  13     2424.22     2540.82    458.30 o
  10  10  13     1970.99     1687.79    432.53 o
  11  10  13     1926.08     2052.35    458.52 o
  12  10  13     1873.16     1997.24    935.35 o
 -16  11  13      176.55       25.43    373.65 o
 -15  11  13      673.27      388.74    394.40 o
 -14  11  13       49.52     -321.75    292.03 o
 -13  11  13     2147.14     1993.85    430.61 o
 -12  11  13       26.95     -377.40    309.87 o
 -11  11  13     7963.46     8640.21    674.24 o
 -10  11  13     2113.75     2418.83    414.24 o
  -9  11  13     9572.00     8707.66    644.00 o
  -8  11  13     6224.39     6265.42    553.32 o
  -7  11  13     1483.27     1467.90    338.37 o
  -6  11  13     8810.86     8170.15    591.10 o
  -5  11  13       74.81      369.78    259.04 o
  -4  11  13     6038.49     6432.78    419.91 o
  -3  11  13     1873.23     1683.46    268.40 o
  -2  11  13     1415.61     1233.98    246.37 o
  -1  11  13      467.29      442.77    215.90 o
   0  11  13        2.34      -41.91    197.41 o
   1  11  13      780.96      724.26    320.60 o
   2  11  13     3367.39     3531.28    456.12 o
   3  11  13      136.93      -17.97    294.17 o
   4  11  13    14765.39    13229.14    886.02 o
   5  11  13      987.18     1313.52    387.70 o
   6  11  13    17975.70    18623.38   1041.83 o
   7  11  13     1478.79     1460.88    413.23 o
   8  11  13     4810.48     5642.76    799.19 o
   9  11  13     1884.12     2411.92    484.40 o
  10  11  13      217.64      929.79    413.01 o
 -14  12  13      389.92      -79.08    346.01 o
 -13  12  13       34.65     -459.34    306.23 o
 -12  12  13        0.69     -370.27    317.67 o
 -11  12  13     1537.61     2184.06    454.86 o
 -10  12  13      633.09      611.79    337.64 o
  -9  12  13     4093.11     4550.22    525.16 o
  -8  12  13     5925.37     5907.06    670.93 o
  -7  12  13     3913.94     3892.03    484.06 o
  -6  12  13     5430.44     5173.83    816.95 o
  -5  12  13      411.55      566.22    310.05 o
  -4  12  13       60.69     -162.81    260.54 o
  -3  12  13      242.53      426.75    244.77 o
  -2  12  13      745.90      914.12    368.95 o
  -1  12  13     1158.71     1307.01    276.86 o
   0  12  13     2267.32     2312.83    418.44 o
   1  12  13     3413.95     3161.15    499.25 o
   2  12  13     2675.50     2516.12    453.24 o
   3  12  13     3643.44     3078.28    471.01 o
   4  12  13      118.38      143.93    325.91 o
   5  12  13      114.18      333.85    342.75 o
   6  12  13     1292.46     1073.11    408.83 o
   7  12  13     3657.93     3814.67    595.94 o
   8  12  13     2046.33     1934.97    481.00 o
 -11  13  13      322.02       55.25    350.46 o
 -10  13  13     1672.57     1051.92    387.72 o
  -9  13  13       25.57      302.40    359.58 o
  -8  13  13       42.32      356.46    331.77 o
  -7  13  13      816.29      914.50    351.13 o
  -6  13  13     1315.64     1446.54    395.18 o
  -5  13  13     3128.76     3127.01    536.74 o
  -4  13  13     2587.20     1974.90    390.22 o
  -3  13  13     1829.90     2228.37    481.49 o
  -2  13  13     1131.04     1627.01    310.46 o
  -1  13  13      150.46      758.48    364.78 o
   0  13  13      142.61      289.98    353.89 o
   1  13  13      629.20      725.15    366.82 o
   2  13  13      305.34     -187.94    345.20 o
   3  13  13     4000.88     4344.69    579.48 o
   4  13  13     2809.68     2753.89    495.24 o
   5  13  13     6661.32     6653.93   1543.14 o
  -5  14  13     4186.68     4297.45    538.44 o
  -4  14  13     1312.65     1151.09    393.34 o
  -3  14  13     2808.29     2251.04    706.45 o
  -2  14  13     4030.45     3378.33    777.49 o
  -1  14  13      682.15      323.62    501.22 o
   0  14  13     2486.66     3058.17    530.14 o
 -24   0  14     2981.30     4270.27    769.60 o
 -23   0  14      570.27      678.82    481.49 o
 -22   0  14      124.96     -181.55    386.77 o
 -21   0  14      814.78      453.86    398.61 o
 -20   0  14      724.03      603.84    390.72 o
 -19   0  14      225.88      695.70    292.05 o
 -18   0  14    22767.30    22650.11   1562.87 o
 -17   0  14      297.59      259.64    223.05 o
 -16   0  14    65567.01    65155.34   2374.88 o
 -15   0  14     1519.30     1288.08    256.02 o
 -14   0  14    29485.91    30676.71   1227.87 o
 -13   0  14     8326.26     9732.42    765.65 o
 -12   0  14    12797.59    13154.16    868.26 o
 -11   0  14    19251.20    20700.13   1191.89 o
 -10   0  14      463.02      426.24    209.17 o
  -9   0  14    23515.84    23095.75   1416.84 o
  -8   0  14    18581.99    16274.24   3066.54 o
  -7   0  14    23066.84    25602.80   1001.83 o
  -6   0  14    39360.18    43129.34   1239.04 o
  -5   0  14    12520.11    11383.71    505.17 o
  -4   0  14    26899.71    27857.36   1059.37 o
  -3   0  14    63690.95    66395.68   2378.56 o
  -2   0  14    35074.81    35633.86   1321.75 o
  -1   0  14   163632.52   167787.77   5843.36 o
   0   0  14      611.87      643.40    132.01 o
   1   0  14   189409.97   194291.06   6766.92 o
   2   0  14      228.93      200.59    123.97 o
   3   0  14    36436.49    36185.28   1606.28 o
   4   0  14     9362.28    10730.40    529.21 o
   5   0  14     3622.09     3729.11    722.24 o
   6   0  14      515.88      659.06    208.41 o
   7   0  14    11453.61    12473.82    651.59 o
   8   0  14    11992.49    13444.09   1412.90 o
   9   0  14    50125.35    56218.21   2168.47 o
  10   0  14     6321.05     5773.11    459.55 o
  11   0  14    81976.67    82234.62   3087.94 o
  12   0  14     2837.93     2432.37    370.51 o
  13   0  14    15608.54    15695.76    855.24 o
  14   0  14    26599.79    27005.77   1272.90 o
  15   0  14     4631.39     5476.83   1136.63 o
  16   0  14    10237.94    11208.46   1219.51 o
  17   0  14      436.97     1310.28    714.34 o
  18   0  14    11411.80    12530.59   1420.79 o
 -24   1  14      398.35      251.08    336.43 o
 -23   1  14     3917.34     3470.14    505.17 o
 -22   1  14       67.93      848.22    326.19 o
 -21   1  14    11331.87    10263.37    907.73 o
 -20   1  14      143.53      122.27    214.75 o
 -19   1  14     9780.04     9606.17    650.24 o
 -18   1  14     1333.41     1573.22    209.08 o
 -17   1  14     2692.95     2735.38    277.42 o
 -16   1  14       24.47     -166.40    133.05 o
 -15   1  14     2490.64     2370.85    276.54 o
 -14   1  14     1695.08     1727.47    212.93 o
 -13   1  14    34876.95    36173.83    997.15 o
 -12   1  14     8164.89     7784.88    318.40 o
 -11   1  14    44316.85    47709.55   1447.99 o
 -10   1  14     4263.43     4085.63    314.02 o
  -9   1  14    10980.17    10148.42    402.72 o
  -8   1  14     8905.81     9886.09    382.14 o
  -7   1  14    27514.45    28833.73    744.63 o
  -6   1  14    66805.88    71418.90   1566.14 o
  -5   1  14      908.55      761.55     88.46 o
  -4   1  14    81946.25    84285.13   2108.10 o
  -3   1  14     4428.21     4255.95    173.10 o
  -2   1  14    73072.80    71624.20   2133.72 o
  -1   1  14     4319.57     3808.74    199.38 o
   0   1  14      441.11      561.45     88.95 o
   1   1  14      231.58      435.15    121.63 o
   2   1  14    13360.76    13295.81    422.93 o
   3   1  14       43.14      216.47    100.11 o
   4   1  14    32256.22    33378.36    919.95 o
   5   1  14        2.77       16.02    114.51 o
   6   1  14    85682.57    88183.28   2265.69 o
   7   1  14      836.91      760.46    161.52 o
   8   1  14    25636.15    25540.56    781.43 o
   9   1  14    17364.23    16688.76    659.54 o
  10   1  14     3178.98     3501.57    270.55 o
  11   1  14    26153.84    25918.39    827.30 o
  12   1  14     2103.99     1937.92    248.06 o
  13   1  14    19367.79    20045.60    713.33 o
  14   1  14     6572.69     6602.57    675.60 o
  15   1  14     4725.32     4266.38    787.92 o
  16   1  14     4231.22     4101.03    441.18 o
  17   1  14      198.95      478.16    430.02 o
  18   1  14      755.71      784.50    480.19 o
 -24   2  14      115.83      111.38    603.84 o
 -23   2  14        5.47      230.28    320.02 o
 -22   2  14        1.97      166.91    285.46 o
 -21   2  14      627.86      654.73    296.84 o
 -20   2  14      320.31       67.15    256.73 o
 -19   2  14      778.25      800.09    284.90 o
 -18   2  14     4683.34     5095.25    369.31 o
 -17   2  14     1521.91     1988.87    221.12 o
 -16   2  14     9620.30     9521.21    720.61 o
 -15   2  14     3118.39     2906.65    276.64 o
 -14   2  14     8168.52     8498.80    376.62 o
 -13   2  14     4219.32     4863.29    309.32 o
 -12   2  14      855.24      911.69    155.15 o
 -11   2  14     5227.93     4860.21    382.80 o
 -10   2  14        2.91      -18.54    116.13 o
  -9   2  14     1230.21     1299.65    131.72 o
  -8   2  14     4161.41     4653.58    203.48 o
  -7   2  14      975.59     1091.10    139.56 o
  -6   2  14    11601.59    11878.13    410.26 o
  -5   2  14     5552.39     5204.36    174.75 o
  -4   2  14    16341.44    16401.83    586.97 o
  -3   2  14    13964.88    13825.47    510.87 o
  -2   2  14    19450.38    18190.98    670.48 o
  -1   2  14    36215.79    36831.02   1157.74 o
   0   2  14     1303.05     1213.89    156.07 o
   1   2  14    42039.09    41227.86   1083.23 o
   2   2  14     1743.42     1755.73    189.84 o
   3   2  14     6561.93     6217.98    267.04 o
   4   2  14     2774.67     2512.45    183.39 o
   5   2  14     2422.69     2220.13    188.84 o
   6   2  14     1031.46     1101.00    183.43 o
   7   2  14      381.76      385.09    152.96 o
   8   2  14      122.71      162.76    155.57 o
   9   2  14     4874.60     4734.58    296.15 o
  10   2  14      353.73      380.39    167.64 o
  11   2  14    10130.61    10280.37    457.45 o
  12   2  14     1277.07     1208.08    223.63 o
  13   2  14     2915.93     3024.94    290.96 o
  14   2  14     9591.38     9961.25    580.54 o
  15   2  14      273.39      391.92    270.85 o
  16   2  14     2034.85     2133.96    357.83 o
  17   2  14      203.47      214.07    291.39 o
  18   2  14     1732.22     1429.05    546.03 o
 -24   3  14       12.94     -383.47    315.19 o
 -23   3  14        5.00     -436.52    291.01 o
 -22   3  14       16.80     -280.85    246.53 o
 -21   3  14       19.35       99.88    246.85 o
 -20   3  14       36.85     -233.78    204.39 o
 -19   3  14      948.40      849.25    251.66 o
 -18   3  14       23.92     -205.37    197.39 o
 -17   3  14       27.19     -124.35    189.68 o
 -16   3  14      530.82      188.05    196.61 o
 -15   3  14     1040.08      742.94    210.32 o
 -14   3  14       60.51      218.76    173.98 o
 -13   3  14     4085.23     3895.78    253.47 o
 -12   3  14       84.28      218.59    142.45 o
 -11   3  14     2395.30     2473.07    239.75 o
 -10   3  14     5073.04     5643.32    231.98 o
  -9   3  14      643.16      729.14    128.17 o
  -8   3  14      392.17      364.18     98.74 o
  -7   3  14     1636.07     1840.13    156.51 o
  -6   3  14     2437.06     2116.50    211.83 o
  -5   3  14     1512.85     1283.94    188.22 o
  -4   3  14     4832.92     4605.39    307.04 o
  -3   3  14     3203.00     3155.26    255.97 o
  -2   3  14     1374.16     1376.55    161.54 o
  -1   3  14     4215.65     4263.35    412.79 o
   0   3  14     1573.31     1211.81    209.35 o
   1   3  14     8520.36     8431.54    425.69 o
   2   3  14       31.85       -3.39     88.87 o
   3   3  14      209.85      157.80     98.08 o
   4   3  14     2637.20     2833.02    245.52 o
   5   3  14     2761.47     2715.89    199.80 o
   6   3  14       37.51       98.91    131.57 o
   7   3  14      693.15      866.28    171.39 o
   8   3  14       12.69       36.58    151.43 o
   9   3  14       41.44       -5.87    157.86 o
  10   3  14      910.06      664.77    187.24 o
  11   3  14      363.81      268.95    180.29 o
  12   3  14     3647.49     3429.20    294.54 o
  13   3  14       87.16      -50.56    234.45 o
  14   3  14     2640.84     1992.90    328.71 o
  15   3  14       52.30     -278.27    253.20 o
  16   3  14      522.68      373.04    293.58 o
  17   3  14       20.19     -230.12    273.58 o
  18   3  14       16.97       42.85    345.84 o
 -23   4  14     1155.51      684.65    482.30 o
 -22   4  14     1623.23     1318.17    338.26 o
 -21   4  14       16.09     -359.01    239.34 o
 -20   4  14      159.54     -105.27    238.27 o
 -19   4  14      847.52     1414.37    326.16 o
 -18   4  14     7162.32     7609.74    625.26 o
 -17   4  14     1174.20     1276.66    264.62 o
 -16   4  14    16673.50    16626.76   1281.03 o
 -15   4  14      487.97      685.76    211.02 o
 -14   4  14    17203.39    16555.54    941.54 o
 -13   4  14      821.13      665.60    194.66 o
 -12   4  14      916.96      915.78    139.48 o
 -11   4  14     1409.96     1583.32    149.22 o
 -10   4  14       76.39       89.62    106.29 o
  -9   4  14    10458.91    10722.97    333.34 o
  -8   4  14     1193.71     1156.60    133.29 o
  -7   4  14     4894.06     4464.30    210.76 o
  -6   4  14     8360.47     8803.26    303.78 o
  -5   4  14     1300.16     1425.84    117.06 o
  -4   4  14     3690.00     3487.32    284.85 o
  -3   4  14    20812.69    20366.50   1558.92 o
  -2   4  14      483.88      460.49    179.22 o
  -1   4  14    47313.75    48113.95   1950.59 o
   0   4  14     7614.86     7252.72    357.28 o
   1   4  14    39308.92    39870.21   1060.35 o
   2   4  14      926.19      715.66     72.40 o
   3   4  14    19675.39    19631.49    641.74 o
   4   4  14      143.24      112.24    101.26 o
   5   4  14     2485.40     2366.42    241.53 o
   6   4  14    10812.74    10737.34    403.93 o
   7   4  14     3579.09     3870.74    252.80 o
   8   4  14    17019.53    17161.95    582.33 o
   9   4  14    12400.66    12872.11    494.88 o
  10   4  14     6863.08     6884.51    468.82 o
  11   4  14    13417.28    12974.03    530.75 o
  12   4  14      779.71      577.92    236.69 o
  13   4  14     8980.67     8726.14    530.58 o
  14   4  14     1645.00     1154.41    477.67 o
  15   4  14       51.58       75.50    302.32 o
  16   4  14     7510.71     7034.92    704.48 o
  17   4  14     1756.24     1655.52    441.41 o
 -23   5  14     3732.60     4018.73    796.96 o
 -22   5  14       22.64      360.00    299.36 o
 -21   5  14     6244.40     6403.41    654.42 o
 -20   5  14      133.27      -89.12    249.12 o
 -19   5  14     9013.27     9986.83    559.73 o
 -18   5  14        3.02       99.78    226.53 o
 -17   5  14      759.26      922.26    396.57 o
 -16   5  14      653.71      964.56    233.47 o
 -15   5  14     5155.96     5125.54    295.32 o
 -14   5  14     1202.93     1285.52    197.71 o
 -13   5  14    35151.13    37047.45   1020.92 o
 -12   5  14      149.83      137.69    102.18 o
 -11   5  14    30628.59    31188.51    777.84 o
 -10   5  14      133.50      230.35    116.06 o
  -9   5  14    25588.30    28322.67    797.69 o
  -8   5  14    12849.88    12583.77    416.43 o
  -7   5  14     7500.98     7912.52    382.23 o
  -6   5  14    62080.16    64021.83   1753.38 o
  -5   5  14      930.55     1068.03    130.58 o
  -4   5  14    77633.19    81489.86   2405.58 o
  -3   5  14     4614.13     4503.10    457.67 o
  -2   5  14    31883.89    34442.02   1348.54 o
  -1   5  14    17228.07    17235.22    846.55 o
   0   5  14      111.09      160.22    209.17 o
   1   5  14    11072.87    11037.56    662.97 o
   2   5  14    42673.57    41701.21   2617.44 o
   3   5  14      204.91      347.97    179.80 o
   4   5  14    43022.26    43531.11   1405.20 o
   5   5  14       29.32      208.53    118.02 o
   6   5  14    61173.98    62392.50   1753.95 o
   7   5  14      897.50      906.55    216.87 o
   8   5  14    32617.93    34210.11   1287.59 o
   9   5  14     9616.34    10136.70    626.45 o
  10   5  14     3607.38     3676.71    426.54 o
  11   5  14    21284.15    20178.49   1000.39 o
  12   5  14     4107.54     4211.86    536.74 o
  13   5  14    13043.01    12415.10    782.70 o
  14   5  14     9334.98     8007.89    644.63 o
  15   5  14     1641.30     2005.28    708.42 o
  16   5  14     7113.91     7746.56    674.87 o
  17   5  14      232.54      400.75    383.03 o
 -22   6  14      399.75       81.65    302.86 o
 -21   6  14      510.62     1054.38    322.11 o
 -20   6  14     1597.60     1723.22    380.81 o
 -19   6  14      712.76      454.85    271.66 o
 -18   6  14     9028.63    10026.41    681.78 o
 -17   6  14     1362.56     1506.06    259.96 o
 -16   6  14    28312.19    31105.94   1648.13 o
 -15   6  14     1255.83     1052.51    216.44 o
 -14   6  14    22111.46    21515.86    699.25 o
 -13   6  14      201.08      174.59    192.54 o
 -12   6  14     5282.73     5259.17    355.37 o
 -11   6  14    14669.44    14325.12    800.93 o
 -10   6  14        3.47      -26.36    124.95 o
  -9   6  14    10609.38    10920.60    753.65 o
  -8   6  14     1665.80     1785.92    162.70 o
  -7   6  14    11240.54    10670.99    379.81 o
  -6   6  14    21513.83    22319.38    643.58 o
  -5   6  14      308.56      423.29    158.69 o
  -4   6  14    16100.17    16496.73    616.59 o
  -3   6  14    14137.46    13717.17    546.40 o
  -2   6  14    16527.82    17010.95    632.98 o
  -1   6  14    51804.38    52850.70   1729.59 o
   0   6  14     2793.81     3185.38    261.04 o
   1   6  14    47380.96    48882.90   1986.00 o
   2   6  14     3129.34     3546.86    242.90 o
   3   6  14    29910.66    31014.88    903.25 o
   4   6  14     4804.52     3946.79    739.93 o
   5   6  14     3176.97     3517.92    489.89 o
   6   6  14     2375.30     2432.30    275.58 o
   7   6  14     3586.82     3351.01    320.86 o
   8   6  14     5639.59     5745.75    390.17 o
   9   6  14    20068.59    19011.09    958.60 o
  10   6  14     1012.86     1105.94    313.72 o
  11   6  14    13028.84    12596.21    781.15 o
  12   6  14     1784.93     1798.06    389.23 o
  13   6  14     7342.26     7408.96    627.24 o
  14   6  14    11305.70    11580.02    927.46 o
  15   6  14     1136.60     1513.81    414.41 o
  16   6  14    10622.69     9051.43    840.63 o
 -21   7  14     3566.65     4551.43   1029.36 o
 -20   7  14      339.00      509.81    280.88 o
 -19   7  14     4033.91     5793.24    685.86 o
 -18   7  14       72.07       21.79    224.09 o
 -17   7  14     2497.95     2378.18    301.46 o
 -16   7  14        1.85      123.04    188.67 o
 -15   7  14      278.99      301.67    183.76 o
 -14   7  14        4.43     -238.14    158.76 o
 -13   7  14     2925.86     3241.85    295.08 o
 -12   7  14     2930.20     3095.36    393.64 o
 -11   7  14    10379.71    10001.94    711.36 o
 -10   7  14     9448.55     9274.46    430.95 o
  -9   7  14    13084.37    13065.31    456.16 o
  -8   7  14    13847.72    13742.02    563.44 o
  -7   7  14    20445.68    20125.11    734.86 o
  -6   7  14    11175.04    10797.89    488.87 o
  -5   7  14     3418.96     3383.41    272.96 o
  -4   7  14    15935.86    15038.32    596.35 o
  -3   7  14     1731.92     1726.46    224.02 o
  -2   7  14     6217.82     5338.47    498.92 o
  -1   7  14       59.65       88.05    164.02 o
   0   7  14       40.47     -199.24    150.91 o
   1   7  14       65.98      118.96    169.74 o
   2   7  14    14914.72    15419.33    653.90 o
   3   7  14      851.20      726.36    164.40 o
   4   7  14     7729.62     7843.92    357.14 o
   5   7  14     4425.81     4525.65    351.43 o
   6   7  14    21624.51    22115.38    853.58 o
   7   7  14     2913.26     3461.14    326.28 o
   8   7  14    13744.97    13437.70    770.10 o
   9   7  14     4650.66     4863.16    502.30 o
  10   7  14     6514.44     5583.97    524.45 o
  11   7  14     4089.55     5067.45    534.05 o
  12   7  14      133.29      100.18    304.81 o
  13   7  14     3236.03     2319.49    449.07 o
  14   7  14       10.96     -290.54    365.06 o
  15   7  14       11.26     -208.26    335.98 o
 -20   8  14      344.79      112.42    403.04 o
 -19   8  14     2239.85     2405.31    424.91 o
 -18   8  14        6.47      -35.04    215.90 o
 -17   8  14     2730.92     3073.89    413.98 o
 -16   8  14      107.34       23.67    197.59 o
 -15   8  14     3481.29     2926.00    370.91 o
 -14   8  14     1357.71     1513.47    367.37 o
 -13   8  14     5297.95     5711.81    537.54 o
 -12   8  14     1826.18     1895.54    369.38 o
 -11   8  14     1313.73     1640.68    576.21 o
 -10   8  14     3031.51     2762.17    728.16 o
  -9   8  14       10.74       41.90    231.51 o
  -8   8  14     1621.06     1521.17    228.31 o
  -7   8  14     7201.75     6688.79    383.96 o
  -6   8  14     2067.10     2174.79    254.42 o
  -5   8  14     2381.89     2215.73    247.39 o
  -4   8  14     6323.33     5936.99    446.22 o
  -3   8  14      784.49      763.54    190.51 o
  -2   8  14     7648.13     7802.82    402.57 o
  -1   8  14      636.10      555.39    185.04 o
   0   8  14     8994.80     8506.06    432.26 o
   1   8  14     2673.14     2411.44    261.18 o
   2   8  14    24670.86    22825.82    818.50 o
   3   8  14      165.70      196.57    164.85 o
   4   8  14     3186.71     3430.28    338.45 o
   5   8  14     1865.93     2080.95    281.91 o
   6   8  14      519.77      691.06    283.63 o
   7   8  14      287.40      393.54    291.59 o
   8   8  14     5453.39     5667.94   1339.88 o
   9   8  14       49.49     -206.65    282.38 o
  10   8  14     3161.17     3943.13    496.53 o
  11   8  14        9.62       77.05    327.83 o
  12   8  14     3357.79     3383.84    716.32 o
  13   8  14      129.77      257.15    379.28 o
  14   8  14     3143.47     3261.98    543.65 o
 -19   9  14     2042.80     1961.76    434.38 o
 -18   9  14      129.91       17.42    320.23 o
 -17   9  14        4.98     -273.32    285.00 o
 -16   9  14      266.15       82.30    530.82 o
 -15   9  14     1100.59     1562.79    405.46 o
 -14   9  14     1739.46     1115.02    372.36 o
 -13   9  14     1507.64     1503.12    388.93 o
 -12   9  14     4017.15     4232.28    482.19 o
 -11   9  14     1788.43     2505.77    511.09 o
 -10   9  14     5633.46     5452.17    639.36 o
  -9   9  14       68.53      313.73    272.00 o
  -8   9  14     1212.18     1566.06    316.51 o
  -7   9  14     1742.55     1736.61    249.16 o
  -6   9  14     5977.59     5268.81    357.16 o
  -5   9  14     5869.07     5456.23    362.41 o
  -4   9  14     5807.35     5920.85    366.47 o
  -3   9  14     6096.13     5250.94    351.25 o
  -2   9  14     3685.20     3542.48    301.34 o
  -1   9  14     2961.10     2489.69    376.59 o
   0   9  14       72.48      152.14    182.83 o
   1   9  14      285.24      676.61    201.89 o
   2   9  14      184.04      216.68    196.37 o
   3   9  14     8021.09     8748.07    641.33 o
   4   9  14     4687.85     4933.01    390.34 o
   5   9  14    13583.15    13940.35    663.40 o
   6   9  14      625.06      779.99    335.23 o
   7   9  14     5533.97     5740.07    557.80 o
   8   9  14       89.29       95.71    315.19 o
   9   9  14       22.17       47.43    314.73 o
  10   9  14      561.52      623.24    343.75 o
  11   9  14     1166.60     1045.66    405.98 o
  12   9  14     2203.46      953.16    428.21 o
  13   9  14     2394.29     1997.14    461.85 o
 -18  10  14     3136.23     2720.80    545.25 o
 -17  10  14      237.97      970.60    431.89 o
 -16  10  14     4622.03     4247.39    575.65 o
 -15  10  14      592.64     1085.61    405.69 o
 -14  10  14     1808.49     1929.59    588.05 o
 -13  10  14       43.54      -31.50    294.17 o
 -12  10  14       51.17      -22.07    308.36 o
 -11  10  14      928.07     1121.16    465.70 o
 -10  10  14     3639.25     3373.84    461.76 o
  -9  10  14     7596.70     7800.67    665.01 o
  -8  10  14     7568.63     7398.66    571.36 o
  -7  10  14    10539.01    10013.76    648.62 o
  -6  10  14     3708.59     3085.57    797.22 o
  -5  10  14     1701.93     1605.16    266.51 o
  -4  10  14     2132.41     2962.44    310.58 o
  -3  10  14     3720.16     3989.81    334.65 o
  -2  10  14       37.42       29.79    185.52 o
  -1  10  14    10235.40     9880.09    674.03 o
   0  10  14     1765.49     1628.55    252.04 o
   1  10  14    10041.53    10070.60    504.80 o
   2  10  14     4366.82     3959.52    793.27 o
   3  10  14     9321.62     9336.91    659.89 o
   4  10  14      919.67      883.24    266.50 o
   5  10  14        5.19      232.05    285.98 o
   6  10  14     1666.72     1777.84    552.53 o
   7  10  14     3387.09     4571.68    542.45 o
   8  10  14     4985.02     6178.95    613.98 o
   9  10  14     4387.67     4967.83    580.73 o
  10  10  14      809.43      878.10    416.82 o
  11  10  14     4369.01     4845.12    708.42 o
  12  10  14       10.68      339.89    400.11 o
 -16  11  14       93.07      -25.57    384.03 o
 -15  11  14      242.98      477.63    515.04 o
 -14  11  14      250.71        3.08    357.08 o
 -13  11  14     2656.65     2473.59    472.87 o
 -12  11  14      226.08      -31.79    633.44 o
 -11  11  14     8541.60     7919.02    667.63 o
 -10  11  14      110.95       22.87    319.09 o
  -9  11  14     8356.35     7934.90    628.46 o
  -8  11  14     3751.52     3550.97    461.70 o
  -7  11  14     3251.74     2891.53    431.24 o
  -6  11  14     9865.63     9058.83    640.35 o
  -5  11  14       62.23     -222.76    259.83 o
  -4  11  14     8836.41     9680.07    519.43 o
  -3  11  14       91.91      586.31    227.40 o
  -2  11  14     2415.64     2495.04    410.41 o
  -1  11  14      124.08     -117.05    203.98 o
   0  11  14        3.87      -55.70    210.76 o
   1  11  14      385.47      815.01    341.78 o
   2  11  14     7643.62     7500.16    615.23 o
   3  11  14      226.84      642.22    336.27 o
   4  11  14    14978.56    16354.92    947.07 o
   5  11  14      352.09      888.20    493.33 o
   6  11  14    18164.36    18378.96   1043.32 o
   7  11  14      203.75       52.80    337.62 o
   8  11  14     5903.28     5577.90    616.57 o
   9  11  14      974.17     1586.88    430.40 o
  10  11  14     1554.15     2079.26    488.79 o
 -14  12  14     1894.45     2216.61    496.16 o
 -13  12  14     2624.14     2625.18    497.99 o
 -12  12  14     3332.04     2701.90    578.18 o
 -11  12  14     2429.98     2887.79    493.90 o
 -10  12  14      234.87      287.47    333.72 o
  -9  12  14      609.76      858.43    361.30 o
  -8  12  14     1719.49     1608.71    386.77 o
  -7  12  14       20.06     -409.00    279.96 o
  -6  12  14     4126.19     4391.71    704.48 o
  -5  12  14      621.65      302.59    461.76 o
  -4  12  14     4235.72     4137.41    465.14 o
  -3  12  14     3543.84     3906.44    368.17 o
  -2  12  14     3668.16     4163.34    378.22 o
  -1  12  14     5193.08     5798.39    429.69 o
   0  12  14     3856.12     3484.09    461.70 o
   1  12  14     6285.84     6718.54    611.49 o
   2  12  14     2543.94     2821.30    753.81 o
   3  12  14     7005.08     7779.03    882.07 o
   4  12  14     2298.84     2929.50    478.60 o
   5  12  14      783.75      863.13    399.04 o
   6  12  14      170.85     -335.76    329.98 o
   7  12  14      184.57      -24.69    386.14 o
 -10  13  14     5690.62     5755.95    706.45 o
  -9  13  14     3727.46     3774.71    553.06 o
  -8  13  14     4273.95     4445.05    566.05 o
  -7  13  14     5738.58     5150.95    574.45 o
  -6  13  14     1480.29     1737.81    415.32 o
  -5  13  14     3610.92     3071.57    463.55 o
  -4  13  14      219.50      673.04    339.26 o
  -3  13  14     2392.45     2244.88    401.85 o
  -2  13  14        2.70      123.27    247.44 o
  -1  13  14      445.46       12.85    347.03 o
   0  13  14      130.79     -252.89    568.32 o
   1  13  14      607.12      683.32    372.17 o
   2  13  14      377.20      243.56    350.43 o
   3  13  14     4235.96     4023.70    560.60 o
   4  13  14     2153.58     2189.56    488.28 o
 -24   1  15      444.76      320.30    337.36 o
 -23   1  15       61.46     -151.29    536.74 o
 -22   1  15     1873.44     1622.25    368.37 o
 -21   1  15      178.51      226.35    276.24 o
 -20   1  15     3213.00     4008.62    347.92 o
 -19   1  15       27.22     -134.02    196.77 o
 -18   1  15     3595.11     3750.35    389.94 o
 -17   1  15      480.80      484.69    177.17 o
 -16   1  15        4.03      -72.82    140.10 o
 -15   1  15     2775.32     2628.68    194.94 o
 -14   1  15     5379.40     5314.47    351.38 o
 -13   1  15     3982.00     3577.10    229.48 o
 -12   1  15     9255.89    10335.81    444.81 o
 -11   1  15      720.24      779.91    161.67 o
 -10   1  15     7480.63     8449.89    974.82 o
  -9   1  15     1581.65     1667.49    196.75 o
  -8   1  15     5714.46     5420.44    223.80 o
  -7   1  15     8150.08     8414.29    259.07 o
  -6   1  15       71.13      187.54     69.27 o
  -5   1  15    53411.27    52159.95   1342.55 o
  -4   1  15      341.45      254.42    107.09 o
  -3   1  15    33772.28    34847.49    922.01 o
  -2   1  15     2313.28     2483.85    187.52 o
  -1   1  15     8658.19     8217.29    279.69 o
   0   1  15     6337.34     5834.29    235.81 o
   1   1  15     2872.27     3198.98    256.91 o
   2   1  15      286.40      392.75    107.80 o
   3   1  15    10165.86     9422.49    377.68 o
   4   1  15     2215.40     2519.30    252.35 o
   5   1  15    21307.47    21990.58    670.91 o
   6   1  15      393.75      382.37    145.31 o
   7   1  15    15624.72    16615.70    568.12 o
   8   1  15      108.96       -4.81    156.22 o
   9   1  15     6698.00     6829.66    352.90 o
  10   1  15     5537.66     5943.41    341.76 o
  11   1  15       40.31      -51.96    173.43 o
  12   1  15     8845.99     9545.93    455.48 o
  13   1  15     1507.36     2189.12    271.45 o
  14   1  15     3092.78     3367.87    318.67 o
  15   1  15     1891.59     2056.67    349.31 o
  16   1  15      288.11      507.37    295.76 o
  17   1  15      444.50     1275.29    482.62 o
  18   1  15      237.18     -205.42    415.99 o
 -24   2  15      367.84      157.60    332.66 o
 -23   2  15     2665.40     3537.59    491.23 o
 -22   2  15      112.34       50.75    282.38 o
 -21   2  15      234.49      153.43    239.23 o
 -20   2  15       31.71       79.24    222.97 o
 -19   2  15     7763.32     7242.17    877.19 o
 -18   2  15       76.33      307.66    213.91 o
 -17   2  15    31942.80    32587.47   1215.06 o
 -16   2  15       13.37       78.81    160.43 o
 -15   2  15    39257.23    41054.30   1300.28 o
 -14   2  15     1242.82     1186.75    186.08 o
 -13   2  15    20697.11    20499.78    918.54 o
 -12   2  15     3159.10     3108.60    220.00 o
 -11   2  15     3556.58     3403.90    270.11 o
 -10   2  15    27814.90    28527.50    696.00 o
  -9   2  15     5107.75     5461.39    464.83 o
  -8   2  15    17134.50    17410.72    594.14 o
  -7   2  15     7720.55     7914.01    323.60 o
  -6   2  15    14589.57    15062.88    505.83 o
  -5   2  15    24506.23    23434.51    796.00 o
  -4   2  15     4017.93     4119.82    311.52 o
  -3   2  15     5162.89     4481.13    432.96 o
  -2   2  15    73672.74    74637.79   2232.03 o
  -1   2  15       27.13      103.42    121.28 o
   0   2  15   123337.94   131412.28   3846.13 o
   1   2  15      359.06      230.77    103.11 o
   2   2  15    56658.07    57966.07   1506.26 o
   3   2  15     1505.37     1811.02    161.63 o
   4   2  15    15215.19    15344.74    508.84 o
   5   2  15     7488.26     7998.75    338.75 o
   6   2  15      255.82        4.87    137.85 o
   7   2  15    18924.97    19437.57    979.80 o
   8   2  15    22151.86    20688.48    754.78 o
   9   2  15    21527.82    21517.02    770.72 o
  10   2  15    53446.96    53049.14   1483.59 o
  11   2  15     1777.10     1840.77    244.97 o
  12   2  15    20157.45    19878.33    708.98 o
  13   2  15     4855.72     5108.90    357.11 o
  14   2  15     9982.43     9129.68    584.45 o
  15   2  15     8717.66     8476.50    827.70 o
  16   2  15      443.67      714.54    439.02 o
  17   2  15    11434.18    12879.17    780.77 o
 -24   3  15     2423.51     1455.28    467.68 o
 -23   3  15       93.98      205.36    326.48 o
 -22   3  15     8822.82    10114.86    591.09 o
 -21   3  15      443.67      615.55    267.07 o
 -20   3  15    13289.03    14239.71    713.43 o
 -19   3  15      141.12      -35.71    213.12 o
 -18   3  15    11170.67    11845.62    661.91 o
 -17   3  15      461.20      729.82    228.71 o
 -16   3  15      170.96      302.40    201.37 o
 -15   3  15     5443.44     5333.64    692.50 o
 -14   3  15     7270.25     7431.08    395.36 o
 -13   3  15     3365.24     3062.28    231.90 o
 -12   3  15    60488.14    60278.05   1850.03 o
 -11   3  15     1438.47     1549.74    150.35 o
 -10   3  15    16290.22    16317.20    450.84 o
  -9   3  15     5071.72     5275.27    237.60 o
  -8   3  15    36486.07    36796.01   1332.98 o
  -7   3  15    37061.03    37093.71   1557.03 o
  -6   3  15    14916.09    14997.75    813.14 o
  -5   3  15   139728.72   134144.02   4735.92 o
  -4   3  15        4.69      235.39    163.79 o
  -3   3  15   116723.46   120024.45   3531.13 o
  -2   3  15     2516.86     2365.25    273.77 o
  -1   3  15    20797.23    21501.23    749.00 o
   0   3  15     1898.64     2051.45    202.48 o
   1   3  15      624.80      752.72    163.35 o
   2   3  15      882.52      681.83     96.30 o
   3   3  15    28231.89    28495.81    802.72 o
   4   3  15      249.95      441.26    117.66 o
   5   3  15    50509.94    52100.96   1390.35 o
   6   3  15       78.08      107.40    136.74 o
   7   3  15    66556.14    68397.98   1814.08 o
   8   3  15    12713.70    12016.28    469.12 o
   9   3  15    27416.29    27317.16    851.23 o
  10   3  15    28629.57    30745.41    946.93 o
  11   3  15      508.46      694.83    202.26 o
  12   3  15    30231.44    30968.49    976.25 o
  13   3  15     2240.64     2361.91    341.39 o
  14   3  15    12767.90    11374.33    636.89 o
  15   3  15     2765.87     2518.15    450.16 o
  16   3  15      741.65      654.27    357.95 o
  17   3  15     1669.22     2186.67    751.84 o
 -23   4  15      893.88     1512.20    335.15 o
 -22   4  15      298.29      152.39    280.57 o
 -21   4  15       75.08     -223.51    250.29 o
 -20   4  15      808.65      553.21    264.41 o
 -19   4  15     3642.67     3623.57    364.51 o
 -18   4  15      844.87      758.54    255.47 o
 -17   4  15    14153.08    14073.33    629.17 o
 -16   4  15     1785.49     1669.68    261.54 o
 -15   4  15    15362.29    15823.34    652.25 o
 -14   4  15     2866.68     3201.85    289.77 o
 -13   4  15    19555.58    19234.74    689.27 o
 -12   4  15    15357.20    14851.73    529.77 o
 -11   4  15      602.52      558.65    144.23 o
 -10   4  15    23722.53    24530.33    628.44 o
  -9   4  15        2.11      138.91    102.78 o
  -8   4  15     6336.75     6794.85    513.62 o
  -7   4  15     7606.87     7819.97    375.40 o
  -6   4  15     2269.93     2452.75    183.74 o
  -5   4  15    24047.68    24436.75   1007.91 o
  -4   4  15     9102.19     9210.36    492.81 o
  -3   4  15    19735.72    17814.55   1207.67 o
  -2   4  15    44119.91    45036.70   2302.86 o
  -1   4  15     8124.43     7327.28    466.43 o
   0   4  15    86225.92    88791.30   2663.95 o
   1   4  15     2990.56     2291.11    229.32 o
   2   4  15    40843.53    38939.79   2668.31 o
   3   4  15     6055.69     6091.28    349.24 o
   4   4  15    10805.62    11740.01    520.43 o
   5   4  15     1531.52     1468.18    220.11 o
   6   4  15     4201.10     4843.83    331.36 o
   7   4  15     4010.52     4352.52    344.97 o
   8   4  15     7158.17     6951.68    519.61 o
   9   4  15     5600.99     4821.36    349.02 o
  10   4  15    12640.35    13213.73    596.81 o
  11   4  15      268.29       75.85    204.30 o
  12   4  15     5057.46     5151.43    496.72 o
  13   4  15     6860.26     6971.68    584.41 o
  14   4  15     3774.25     3578.38    495.30 o
  15   4  15     7715.56     8713.10    698.97 o
  16   4  15      272.75      460.69    414.40 o
  17   4  15     6210.55     5452.91    625.41 o
 -23   5  15      221.61      947.22    443.73 o
 -22   5  15     1233.26     1365.06    344.15 o
 -21   5  15      889.16     1273.00    330.92 o
 -20   5  15     1534.52     1454.75    310.38 o
 -19   5  15     1256.05     1343.08    308.91 o
 -18   5  15     3005.37     2542.96    333.56 o
 -17   5  15      147.87      -39.64    280.89 o
 -16   5  15     3238.63     3571.03    269.40 o
 -15   5  15     1477.11     1670.34    253.19 o
 -14   5  15       48.05        9.75    153.76 o
 -13   5  15       28.13      -27.49    120.36 o
 -12   5  15      110.87      185.02    144.84 o
 -11   5  15     2817.89     2647.92    241.51 o
 -10   5  15     2583.04     2707.49    183.32 o
  -9   5  15     1706.29     1853.35    169.05 o
  -8   5  15    16395.36    17504.70    545.84 o
  -7   5  15      828.04      807.93    120.25 o
  -6   5  15    16627.19    16180.31    826.76 o
  -5   5  15     5456.60     5532.92    320.66 o
  -4   5  15     9953.74     9550.94    434.78 o
  -3   5  15     1528.83     1427.50    242.74 o
  -2   5  15    10735.84    11004.08    579.34 o
  -1   5  15       42.69       89.64    189.21 o
   0   5  15     4281.34     4329.66    349.72 o
   1   5  15        8.75       19.91    159.09 o
   2   5  15     5447.87     5213.23    335.35 o
   3   5  15     1435.51     1371.59    225.29 o
   4   5  15     2865.85     2741.14    275.40 o
   5   5  15     1770.23     1547.57    236.01 o
   6   5  15     8691.96     8209.60    655.95 o
   7   5  15    16226.45    16890.62    690.15 o
   8   5  15     1935.93     1798.10    267.70 o
   9   5  15     5182.05     5124.67    472.08 o
  10   5  15     4594.96     4219.78    461.35 o
  11   5  15     2127.27     2274.56    394.52 o
  12   5  15     3562.44     2984.18    429.74 o
  13   5  15     1649.57     1847.70    408.83 o
  14   5  15      984.79     1252.21    666.98 o
  15   5  15      108.32      117.52    349.51 o
  16   5  15       20.68       39.86    424.26 o
 -22   6  15       50.88     -101.22    300.03 o
 -21   6  15        3.90      -29.88    287.43 o
 -20   6  15     1109.68     1302.04    517.37 o
 -19   6  15      407.92      590.99    290.81 o
 -18   6  15     2516.27     2617.78    323.13 o
 -17   6  15     3430.57     3685.68    326.76 o
 -16   6  15     3022.85     3371.50    467.68 o
 -15   6  15     2899.43     3378.70    320.14 o
 -14   6  15     1735.24     1951.92    230.40 o
 -13   6  15       98.75      -64.87     88.31 o
 -12   6  15       24.80     -137.74    135.57 o
 -11   6  15      666.44      879.79    248.45 o
 -10   6  15       66.26      140.03    130.85 o
  -9   6  15     1039.39     1422.21    227.86 o
  -8   6  15    18605.65    17600.67    752.88 o
  -7   6  15     2376.43     2292.34    253.80 o
  -6   6  15     3578.03     3378.44    267.90 o
  -5   6  15       34.56       89.92    159.61 o
  -4   6  15      135.61      118.51    156.39 o
  -3   6  15      309.39      156.84    164.78 o
  -2   6  15     2496.39     2737.80    255.04 o
  -1   6  15     1253.82     1475.80    211.81 o
   0   6  15     2470.90     2516.49    249.86 o
   1   6  15     3318.55     3092.57    299.17 o
   2   6  15     6422.61     6738.37    335.15 o
   3   6  15     6101.39     5899.31    394.64 o
   4   6  15       27.44       29.99    181.93 o
   5   6  15     4873.09     4675.38    350.19 o
   6   6  15      604.26      696.76    225.11 o
   7   6  15    13251.38    12162.07    566.57 o
   8   6  15     1629.19     2064.31    282.84 o
   9   6  15     6642.48     6652.86    555.33 o
  10   6  15     3918.53     4435.13    486.83 o
  11   6  15     3881.71     3027.99    453.33 o
  12   6  15     4504.19     3618.90    627.52 o
  13   6  15     1351.95     1525.85    412.42 o
  14   6  15       15.49      -69.33    322.10 o
  15   6  15      391.40      827.33    384.33 o
 -21   7  15      646.24      959.40    331.97 o
 -20   7  15     6840.81     8485.93   1354.62 o
 -19   7  15      332.67      247.65    243.42 o
 -18   7  15     2793.83     3338.36    338.53 o
 -17   7  15      113.48      363.63    253.34 o
 -16   7  15      285.32      390.82    215.65 o
 -15   7  15      596.62      333.72    192.12 o
 -14   7  15     5586.06     6214.59    549.16 o
 -13   7  15     3056.29     2453.27    304.20 o
 -12   7  15     9557.12     9040.63    615.34 o
 -11   7  15     3717.09     3059.86    387.88 o
 -10   7  15    13617.18    12845.40    711.63 o
  -9   7  15     1653.48     1263.21    214.74 o
  -8   7  15     1695.93     1799.14    237.18 o
  -7   7  15     9821.65     9310.59    451.84 o
  -6   7  15     1346.56     2047.74    243.08 o
  -5   7  15    18210.32    17850.13    684.84 o
  -4   7  15     3462.25     3109.88    274.94 o
  -3   7  15    22461.74    21878.59    786.82 o
  -2   7  15    12742.16    12120.52    530.68 o
  -1   7  15     5039.28     5327.57    340.19 o
   0   7  15     7730.47     7591.21    404.02 o
   1   7  15     2704.16     2918.63    277.00 o
   2   7  15     1199.30     1621.58    205.69 o
   3   7  15    13123.11    13674.91    734.79 o
   4   7  15     4387.41     4236.78    273.47 o
   5   7  15    14565.11    14823.87    647.68 o
   6   7  15     6808.56     6710.88    585.67 o
   7   7  15    15137.44    16179.02   1531.57 o
   8   7  15        0.88      370.10    298.36 o
   9   7  15     3645.72     4075.02    477.11 o
  10   7  15     2910.78     3176.84    449.91 o
  11   7  15      596.61      649.39    329.16 o
  12   7  15     4477.12     4888.06    702.50 o
  13   7  15     5829.34     5011.67    591.31 o
  14   7  15     2651.77     2716.29    489.64 o
  15   7  15     7259.37     6579.13    680.31 o
 -20   8  15       10.51     -204.59    352.77 o
 -19   8  15     1846.84     1117.44    440.13 o
 -18   8  15       68.37       66.29    324.04 o
 -17   8  15     8612.95     8720.41    903.79 o
 -16   8  15       34.05       25.68    259.99 o
 -15   8  15    11350.21    10322.27    769.81 o
 -14   8  15       71.01       86.38    302.83 o
 -13   8  15     4662.84     4982.28    513.61 o
 -12   8  15     5807.61     5884.96    524.65 o
 -11   8  15      476.19       94.80    260.02 o
 -10   8  15    16487.92    17566.44    888.75 o
  -9   8  15      487.36      716.21    410.45 o
  -8   8  15    20424.78    20076.63    761.74 o
  -7   8  15     6785.24     6767.15    452.71 o
  -6   8  15     8779.69     8777.13    450.96 o
  -5   8  15     4521.63     5289.50    347.39 o
  -4   8  15      924.93      871.99    206.86 o
  -3   8  15     1738.84     1963.87    247.96 o
  -2   8  15    22743.82    22716.83    826.94 o
  -1   8  15     1202.77     1379.71    226.90 o
   0   8  15    38854.03    39731.53   1299.54 o
   1   8  15        9.26       -5.51    168.68 o
   2   8  15    35589.82    37486.09   1093.21 o
   3   8  15      429.46      456.03    156.82 o
   4   8  15    11449.97    12389.73    593.13 o
   5   8  15     3985.46     4080.80    361.15 o
   6   8  15      217.66      227.14    225.17 o
   7   8  15    12556.05    11962.87    756.28 o
   8   8  15     4168.93     3855.48    483.89 o
   9   8  15     3006.40     2498.54    433.95 o
  10   8  15     8080.66     8920.32    687.70 o
  11   8  15      686.93      468.28    611.73 o
  12   8  15     9198.28     8714.11    718.28 o
  13   8  15     2532.34     2471.27    493.93 o
  14   8  15     1374.38     1037.79    455.97 o
 -19   9  15      109.20      273.71    421.72 o
 -18   9  15     3883.56     3967.08    530.40 o
 -17   9  15       56.55      225.89    374.07 o
 -16   9  15      589.97      821.34    375.23 o
 -15   9  15      216.03       37.23    477.54 o
 -14   9  15      350.46      287.46    359.14 o
 -13   9  15      424.94      491.18    328.15 o
 -12   9  15     8788.71     8157.77    634.66 o
 -11   9  15      829.97      443.81    497.28 o
 -10   9  15    13977.97    13307.16   1043.89 o
  -9   9  15     5785.14     5141.78    489.48 o
  -8   9  15    11426.32    11841.49   1045.86 o
  -7   9  15    16386.75    14534.42    632.86 o
  -6   9  15    11101.37    10148.81    507.15 o
  -5   9  15    14895.10    14787.30    633.04 o
  -4   9  15      593.97      973.28    226.01 o
  -3   9  15    13873.72    13188.76    586.31 o
  -2   9  15       97.74        5.62    189.37 o
  -1   9  15      857.00      931.24    226.58 o
   0   9  15      155.66      152.85    186.12 o
   1   9  15      685.77      586.69    207.76 o
   2   9  15       51.84      -35.82    179.07 o
   3   9  15    13754.09    14349.68    684.72 o
   4   9  15      355.56      317.22    235.27 o
   5   9  15    20177.54    21277.05    871.51 o
   6   9  15      657.22      221.75    643.30 o
   7   9  15    18166.21    19054.80   1026.25 o
[truncated: 233,832 more chars]
